# Supplementary material for: Timp2 loss-of-function mutation and TIMP2 treatment in murine model of NSCLC: modulation of immunosuppression and oncogenic signaling
Source: bioRxiv. 2023 Dec 29:2023.12.29.573636. Preprint. [Version 1] doi: 10.1101/2023.12.29.573636 (PMC10793420; doi:10.1101/2023.12.29.573636)
Supplement: Supplement 1 [file media-1.xlsx]

## Sheet: 1
Gene symbol	P-value (Tumor + HBSS vs. Tumor-Free)	FDR step up (Tumor + HBSS vs. Tumor-Free)	Ratio (Tumor + HBSS vs. Tumor-Free)	Fold change (Tumor + HBSS vs. Tumor-Free)	LSMean(Tumor + HBSS) (Tumor + HBSS vs. Tumor-Free)	LSMean(Tumor-Free) (Tumor + HBSS vs. Tumor-Free)	P-value (Tumor + TIMP2 vs. Tumor-Free)	FDR step up (Tumor + TIMP2 vs. Tumor-Free)	Ratio (Tumor + TIMP2 vs. Tumor-Free)	Fold change (Tumor + TIMP2 vs. Tumor-Free)	LSMean(Tumor + TIMP2) (Tumor + TIMP2 vs. Tumor-Free)	LSMean(Tumor-Free) (Tumor + TIMP2 vs. Tumor-Free)	P-value (Tumor + TIMP2 vs. Tumor + HBSS)	FDR step up (Tumor + TIMP2 vs. Tumor + HBSS)	Ratio (Tumor + TIMP2 vs. Tumor + HBSS)	Fold change (Tumor + TIMP2 vs. Tumor + HBSS)	LSMean(Tumor + TIMP2) (Tumor + TIMP2 vs. Tumor + HBSS)	LSMean(Tumor + HBSS) (Tumor + TIMP2 vs. Tumor + HBSS)
Ddx3y	1.91866e-47	2.7456e-43	118.289	118.289	406.214	3.4341	4.61236e-65	6.60029e-61	273.727	273.727	940.005	3.4341	0.000281082	0.00152082	2.31406	2.31406	940.005	406.214
Fkbp5	1.05765e-33	7.16733e-30	8.70905	8.70905	2960.33	339.914	9.08484e-12	6.5002e-09	3.39258	3.39258	1153.18	339.914	1.13085e-07	1.67509e-05	0.389546	-2.56709	1153.18	2960.33		WT TISSUE DE GENES
Mt2	2.03501e-31	7.28024e-28	24.2753	24.2753	1906.44	78.5344	5.05713e-09	1.64472e-06	4.96669	4.96669	390.056	78.5344	4.15277e-09	2.82982e-06	0.204599	-4.88761	390.056	1906.44		HBSS vs Tumor-Free	rTimp2 vs HBSS
Eif2s3y	4.43029e-31	1.26795e-27	117.353	117.353	201.355	1.71581	2.71223e-41	1.9406e-37	250.236	250.236	429.357	1.71581	0.00167424	0.00568004	2.13233	2.13233	429.357	201.355		FDR 0.0001	FDR 0.05
Mt1	2.06133e-27	4.21394e-24	7.29432	7.29432	2498.76	342.563	2.40566e-05	0.00122509	2.17195	2.17195	744.028	342.563	3.07943e-11	1.46889e-07	0.297759	-3.35842	744.028	2498.76		FC 2	FC 2
C1qtnf2	6.69188e-25	1.19701e-21	0.0721565	-13.8588	31.7903	440.575	2.20551e-07	2.9223e-05	0.281733	-3.54946	124.125	440.575	1.2085e-07	1.69265e-05	3.90447	3.90447	124.125	31.7903		at least 200 counts
Olfml3	4.83208e-24	7.683e-21	0.247745	-4.0364	500.706	2021.05	8.73784e-07	8.28906e-05	0.509618	-1.96226	1029.96	2021.05	1.84194e-07	2.25284e-05	2.05702	2.05702	1029.96	500.706
Ccbe1	9.08339e-23	1.08319e-19	5.45725	5.45725	1082.54	198.367	0.000844077	0.0146232	1.78623	1.78623	354.33	198.367	7.6124e-11	2.61667e-07	0.327314	-3.05517	354.33	1082.54
Pcdh12	8.27822e-22	8.46152e-19	0.131402	-7.61025	98.7875	751.797	6.46044e-07	6.60349e-05	0.355247	-2.81495	267.074	751.797	2.90478e-06	0.000104704	2.70352	2.70352	267.074	98.7875
Nxph3	3.26351e-21	3.11339e-18	0.10621	-9.41532	20.9193	196.962	2.41085e-06	0.000198271	0.353362	-2.82996	69.5989	196.962	6.21559e-07	4.73112e-05	3.32702	3.32702	69.5989	20.9193
Gja5	9.17569e-21	7.72377e-18	0.162001	-6.1728	134.986	833.24	8.84979e-05	0.0030635	0.471379	-2.12143	392.772	833.24	4.65278e-08	1.10352e-05	2.90973	2.90973	392.772	134.986
Ank	9.75313e-20	7.18982e-17	16.0725	16.0725	5979.47	372.031	6.54723e-08	1.24921e-05	5.21119	5.21119	1938.72	372.031	0.000219	0.00127446	0.32423	-3.08423	1938.72	5979.47
Mthfd1l	9.90927e-20	7.18982e-17	9.90136	9.90136	932.272	94.156	5.61304e-08	1.14747e-05	3.94659	3.94659	371.595	94.156	0.000223475	0.00129134	0.39859	-2.50884	371.595	932.272
Vipr2	9.49048e-19	5.02995e-16	0.0833285	-12.0007	26.9513	323.435	1.63993e-05	0.000895704	0.312575	-3.19923	101.098	323.435	3.11581e-06	0.000108749	3.75112	3.75112	101.098	26.9513
Cass4	1.92075e-18	9.81639e-16	0.145272	-6.88366	27.0832	186.432	1.88218e-07	2.69339e-05	0.336957	-2.96774	62.8195	186.432	0.000184966	0.00112489	2.3195	2.3195	62.8195	27.0832
Car2	3.21487e-18	1.53349e-15	0.209842	-4.76548	208.768	994.879	0.00205211	0.0270902	0.578772	-1.7278	575.808	994.879	1.67944e-08	7.06847e-06	2.75813	2.75813	575.808	208.768
Cacna1d	4.66192e-18	2.152e-15	0.154242	-6.4833	84.879	550.297	1.16763e-05	0.000711013	0.394995	-2.53168	217.364	550.297	1.48451e-05	0.000246728	2.56087	2.56087	217.364	84.879
Cxcl15	5.22028e-18	2.33445e-15	0.153453	-6.51666	2974.26	19382.2	0.00014148	0.0043076	0.438582	-2.28007	8500.71	19382.2	1.26357e-06	6.9545e-05	2.85809	2.85809	8500.71	2974.26
Prg4	6.02321e-18	2.61188e-15	45.3747	45.3747	1025.39	22.5982	3.07216e-07	3.85637e-05	9.64232	9.64232	217.899	22.5982	0.000350834	0.00179109	0.212504	-4.70579	217.899	1025.39
Rnf144a	8.9482e-18	3.55691e-15	0.0768406	-13.014	250.436	3259.17	0.00174511	0.0242452	0.393934	-2.5385	1283.9	3259.17	4.57776e-08	1.10352e-05	5.12664	5.12664	1283.9	250.436
Ndrg1	1.21734e-17	4.64072e-15	3.86673	3.86673	2128.85	550.555	0.000411961	0.00891855	1.75022	1.75022	963.591	550.555	4.99491e-07	4.32648e-05	0.452635	-2.20929	963.591	2128.85
Ednra	1.23234e-17	4.64072e-15	0.231078	-4.32753	249.706	1080.61	6.6585e-05	0.00254768	0.508001	-1.9685	548.951	1080.61	4.58329e-06	0.000132767	2.19839	2.19839	548.951	249.706
Mfap4	2.00945e-17	7.37314e-15	0.176233	-5.67431	1349.69	7658.58	3.4887e-06	0.000268404	0.387856	-2.57828	2970.42	7658.58	0.000114339	0.00082731	2.20081	2.20081	2970.42	1349.69
Tfap2a	4.96155e-17	1.7317e-14	28.118	28.118	321.23	11.4244	4.1595e-07	4.83923e-05	7.5654	7.5654	86.4298	11.4244	0.000536192	0.00243959	0.269059	-3.71666	86.4298	321.23
Chil3	6.30014e-17	2.09663e-14	0.164127	-6.09284	1075.59	6553.4	3.75247e-05	0.00166247	0.410751	-2.43457	2691.81	6553.4	2.21546e-05	0.000305133	2.50264	2.50264	2691.81	1075.59
Siglecf	8.28947e-17	2.57875e-14	0.0730572	-13.6879	17.7319	242.713	0.000395148	0.00871274	0.348032	-2.8733	84.472	242.713	8.27069e-07	5.50715e-05	4.76383	4.76383	84.472	17.7319
D17H6S56E-5	1.04502e-16	3.11547e-14	4.40412	4.40412	3413.3	775.025	0.000155458	0.00464703	1.96645	1.96645	1524.05	775.025	6.1109e-06	0.00015453	0.446504	-2.23962	1524.05	3413.3
Myc	1.1553e-16	3.37395e-14	38.8649	38.8649	5646.45	145.284	8.7661e-07	8.28906e-05	8.77713	8.77713	1275.18	145.284	0.000725651	0.00303055	0.225837	-4.42798	1275.18	5646.45
Myct1	1.58925e-16	4.37351e-14	0.103329	-9.67784	120.746	1168.56	0.0023075	0.0295087	0.435849	-2.29437	509.315	1168.56	1.75225e-07	2.16162e-05	4.21808	4.21808	509.315	120.746
Dkk2	1.83356e-16	4.95061e-14	125.43	125.43	4818.38	38.4147	1.96586e-08	4.76804e-06	27.002	27.002	1037.28	38.4147	0.00840015	0.0200645	0.215275	-4.64522	1037.28	4818.38
Hmox1	2.31578e-16	6.02524e-14	11.8441	11.8441	5554.93	469.002	0.00778271	0.0651942	2.23081	2.23081	1046.25	469.002	2.88364e-08	9.16997e-06	0.188347	-5.30936	1046.25	5554.93
Col7a1	2.6805e-16	6.72946e-14	8.54754	8.54754	820.512	95.994	0.121142	0.312856	1.50603	1.50603	144.57	95.994	2.85619e-11	1.46889e-07	0.176195	-5.67554	144.57	820.512
Gpc1	2.7561e-16	6.79996e-14	6.56675	6.56675	3049.69	464.415	9.16867e-06	0.000580547	2.77553	2.77553	1289	464.415	0.000173905	0.00107834	0.422665	-2.36594	1289	3049.69
Plcb1	3.25283e-16	7.85139e-14	0.2159	-4.63178	125.744	582.419	4.18554e-05	0.00179865	0.46853	-2.13433	272.881	582.419	4.08225e-05	0.000437253	2.17013	2.17013	272.881	125.744
Vash2	3.29199e-16	7.85139e-14	31.3727	31.3727	287.016	9.14858	1.36607e-07	2.05773e-05	9.34195	9.34195	85.4656	9.14858	0.00243261	0.00754458	0.297773	-3.35826	85.4656	287.016
Fosl1	3.41067e-16	7.87205e-14	416.94	416.94	1022.16	2.45156	8.02869e-09	2.44448e-06	71.4342	71.4342	175.125	2.45156	0.0100746	0.0232078	0.17133	-5.83671	175.125	1022.16
Cd3eap	3.94255e-16	8.67967e-14	3.68027	3.68027	649.939	176.601	0.00706153	0.0615786	1.54419	1.54419	272.705	176.601	4.68246e-08	1.10352e-05	0.419586	-2.3833	272.705	649.939
Pxmp4	4.06585e-16	8.69008e-14	0.291003	-3.43639	97.6334	335.506	0.00955707	0.0739024	0.683015	-1.4641	229.156	335.506	2.31405e-08	8.2785e-06	2.34711	2.34711	229.156	97.6334
Vstm4	4.06873e-16	8.69008e-14	0.148446	-6.73644	65.5642	441.669	7.80849e-05	0.00277959	0.403696	-2.47711	178.3	441.669	2.22507e-05	0.000305439	2.71948	2.71948	178.3	65.5642
Foxg1	5.07725e-16	1.03962e-13	315.291	315.291	419.677	1.33108	2.10442e-09	7.92479e-07	70.5194	70.5194	93.867	1.33108	0.0127972	0.0282693	0.223665	-4.47098	93.867	419.677
Masp1	5.08551e-16	1.03962e-13	6.60774	6.60774	435.36	65.8865	0.0032322	0.0365346	1.99776	1.99776	131.625	65.8865	1.95076e-07	2.34583e-05	0.302336	-3.30758	131.625	435.36
Uty	5.57554e-16	1.11903e-13	101.059	101.059	77.0628	0.762556	2.6752e-23	7.65643e-20	284.705	284.705	217.104	0.762556	0.000162121	0.00103155	2.81723	2.81723	217.104	77.0628
Ankrd13b	5.63032e-16	1.11903e-13	5.44076	5.44076	671.642	123.446	0.00211198	0.0275789	1.90954	1.90954	235.726	123.446	4.52144e-07	4.12113e-05	0.350969	-2.84925	235.726	671.642
Fanca	7.93857e-16	1.49475e-13	11.4304	11.4304	863.704	75.5619	4.52156e-06	0.000326785	4.01461	4.01461	303.351	75.5619	0.000472673	0.00222647	0.351221	-2.84721	303.351	863.704
G0s2	9.25302e-16	1.71962e-13	0.0854696	-11.7001	142.288	1664.78	0.000206573	0.00566296	0.323528	-3.09092	538.603	1664.78	1.40069e-05	0.000239759	3.7853	3.7853	538.603	142.288
Btg2	1.44471e-15	2.61694e-13	0.133391	-7.49677	708.306	5310.01	7.5646e-05	0.00272669	0.368926	-2.71057	1959	5310.01	5.59961e-05	0.000527173	2.76575	2.76575	1959	708.306
Hoxd8	1.72504e-15	3.04757e-13	51.4545	51.4545	421.482	8.19136	2.98967e-08	6.68471e-06	15.6337	15.6337	128.061	8.19136	0.0117044	0.0262112	0.303836	-3.29125	128.061	421.482
Cdh11	2.60925e-15	4.34166e-13	0.11536	-8.66855	201.549	1747.14	0.00202291	0.0268532	0.432481	-2.31224	755.604	1747.14	1.33595e-06	7.24145e-05	3.74898	3.74898	755.604	201.549
Ahr	2.99207e-15	4.86551e-13	0.197406	-5.0657	296.24	1500.66	0.00143204	0.0208894	0.521186	-1.9187	782.125	1500.66	2.41648e-06	9.28432e-05	2.64017	2.64017	782.125	296.24
Septin4	3.17088e-15	5.09835e-13	0.135378	-7.38674	378.993	2799.52	0.00118441	0.0181662	0.440573	-2.26977	1233.4	2799.52	3.32984e-06	0.000112377	3.2544	3.2544	1233.4	378.993
Hoxd9	3.47484e-15	5.46429e-13	52.1363	52.1363	416.646	7.99147	1.75387e-07	2.56101e-05	13.8736	13.8736	110.871	7.99147	0.00578222	0.0149546	0.266103	-3.75795	110.871	416.646
Rftn2	4.02796e-15	6.19785e-13	0.144069	-6.94113	67.4407	468.115	0.00104656	0.0167552	0.452488	-2.21	211.816	468.115	3.84988e-06	0.000121347	3.14078	3.14078	211.816	67.4407
Tmem132c	4.8742e-15	7.34208e-13	0.113858	-8.78283	44.9125	394.459	0.000292838	0.00713887	0.374724	-2.66863	147.813	394.459	1.96336e-05	0.000284657	3.29114	3.29114	147.813	44.9125
Pus7	4.94474e-15	7.35288e-13	5.61349	5.61349	789.548	140.652	2.95507e-05	0.00142827	2.51718	2.51718	354.046	140.652	0.000242798	0.00137275	0.448416	-2.23007	354.046	789.548
Rrp1b	5.83701e-15	8.52322e-13	3.84963	3.84963	828.38	215.184	0.0122192	0.0854628	1.54501	1.54501	332.462	215.184	1.07646e-07	1.6427e-05	0.40134	-2.49165	332.462	828.38
Mif	6.47591e-15	9.36064e-13	9.65885	9.65885	2952.26	305.654	0.000309068	0.00738788	2.85914	2.85914	873.908	305.654	2.73995e-05	0.000342581	0.296013	-3.37823	873.908	2952.26
Cmklr1	6.71252e-15	9.60562e-13	0.173238	-5.77242	333.267	1923.76	0.0010388	0.0167214	0.479598	-2.08508	922.632	1923.76	6.18855e-06	0.000155365	2.76844	2.76844	922.632	333.267
St3gal6	7.75991e-15	1.08867e-12	0.382625	-2.61352	279.867	731.439	0.11727	0.307575	0.826363	-1.21012	604.434	731.439	5.15534e-10	8.19699e-07	2.15972	2.15972	604.434	279.867
Twist1	8.13375e-15	1.12079e-12	79.0811	79.0811	890.194	11.2567	1.92675e-07	2.72989e-05	18.7867	18.7867	211.477	11.2567	0.00875956	0.0207395	0.237563	-4.20942	211.477	890.194
Tenm4	8.97151e-15	1.20724e-12	45.9843	45.9843	2250.53	48.9413	8.00776e-06	0.000518511	9.08026	9.08026	444.4	48.9413	0.000935799	0.003685	0.197465	-5.0642	444.4	2250.53
Cd109	9.67691e-15	1.28219e-12	18.4127	18.4127	708.922	38.5018	3.80996e-07	4.54338e-05	6.77578	6.77578	260.879	38.5018	0.00697726	0.0173529	0.367995	-2.71743	260.879	708.922
Olfml1	1.08951e-14	1.41735e-12	0.0896406	-11.1557	24.9766	278.63	0.0712576	0.234575	0.582371	-1.71712	162.266	278.63	2.24078e-09	2.00409e-06	6.49673	6.49673	162.266	24.9766
Kdm5d	1.17921e-14	1.52023e-12	71.6751	71.6751	68.3719	0.953914	1.09573e-22	2.61331e-19	222.81	222.81	212.541	0.953914	0.000530911	0.00242262	3.10861	3.10861	212.541	68.3719
Psd	1.28081e-14	1.63646e-12	6.47796	6.47796	229.784	35.4716	8.70568e-05	0.00303763	2.61408	2.61408	92.7257	35.4716	0.000117728	0.000841382	0.403534	-2.47811	92.7257	229.784
Osr2	1.3326e-14	1.68756e-12	55.8614	55.8614	658.933	11.7958	1.95458e-07	2.74216e-05	15.2017	15.2017	179.316	11.7958	0.0103447	0.0236927	0.272132	-3.67469	179.316	658.933
Adra1a	1.88316e-14	2.28374e-12	0.0438713	-22.794	10.9608	249.841	3.59343e-05	0.00162214	0.201133	-4.97184	50.2512	249.841	0.000220315	0.00127743	4.58461	4.58461	50.2512	10.9608
Pkm	1.9447e-14	2.33854e-12	4.70126	4.70126	25323.7	5386.57	0.00211226	0.0275789	1.86195	1.86195	10029.5	5386.57	4.61661e-06	0.000133193	0.396054	-2.52491	10029.5	25323.7
Npcd	2.00746e-14	2.3939e-12	17.2821	17.2821	1042.7	60.3342	0.539518	0.71832	1.25924	1.25924	75.9756	60.3342	1.86096e-12	2.66303e-08	0.072864	-13.7242	75.9756	1042.7
Tnfrsf23	2.17329e-14	2.54916e-12	4.9491	4.9491	220.264	44.5058	0.0512766	0.196195	1.51752	1.51752	67.5383	44.5058	9.79967e-09	5.19382e-06	0.306625	-3.26132	67.5383	220.264
Scn3a	2.56725e-14	2.98678e-12	0.0658258	-15.1916	31.4552	477.855	0.00140222	0.0205817	0.327969	-3.04907	156.722	477.855	7.4069e-06	0.000168122	4.98238	4.98238	156.722	31.4552
Ncald	2.75009e-14	3.1483e-12	0.0716866	-13.9496	109.916	1533.28	0.00293358	0.0344094	0.359499	-2.78165	551.212	1533.28	3.29693e-06	0.000111799	5.01487	5.01487	551.212	109.916
Arg1	2.80358e-14	3.18407e-12	60.8691	60.8691	3056.58	50.2157	5.96655e-07	6.27804e-05	14.8371	14.8371	745.053	50.2157	0.00854355	0.0203289	0.243754	-4.1025	745.053	3056.58
Colgalt2	3.19434e-14	3.54349e-12	0.0638357	-15.6652	24.3062	380.762	0.00893907	0.0708261	0.39876	-2.50777	151.833	380.762	4.6912e-07	4.22208e-05	6.24666	6.24666	151.833	24.3062
Sox9	3.34544e-14	3.65444e-12	38.3214	38.3214	605.958	15.8125	4.0027e-05	0.00173047	7.2449	7.2449	114.56	15.8125	0.000392102	0.00195029	0.189056	-5.28943	114.56	605.958
Il1r2	3.61097e-14	3.83921e-12	14.9314	14.9314	145.061	9.71521	9.14864e-08	1.45877e-05	6.8093	6.8093	66.1538	9.71521	0.0183105	0.0377446	0.45604	-2.19279	66.1538	145.061
Slc7a5	3.6219e-14	3.83921e-12	8.69245	8.69245	1536.92	176.811	3.90536e-05	0.00171956	3.24043	3.24043	572.942	176.811	0.000516631	0.00237793	0.372787	-2.6825	572.942	1536.92
Tspyl4	4.12758e-14	4.31136e-12	0.211729	-4.72303	96.2611	454.643	0.0594811	0.212422	0.68417	-1.46163	311.053	454.643	1.23824e-08	6.11006e-06	3.23135	3.23135	311.053	96.2611
Specc1l	4.16353e-14	4.3174e-12	0.26021	-3.84305	1063.96	4088.87	0.00652175	0.0583289	0.616515	-1.62202	2520.85	4088.87	1.30429e-06	7.09673e-05	2.3693	2.3693	2520.85	1063.96
Fhl2	4.55196e-14	4.61975e-12	9.52675	9.52675	704.236	73.9219	7.95728e-06	0.000517585	3.80902	3.80902	281.57	73.9219	0.00192776	0.00631408	0.399824	-2.5011	281.57	704.236
Arhgap10	4.60795e-14	4.64365e-12	3.78503	3.78503	1045.86	276.316	0.00387012	0.0408117	1.66786	1.66786	460.856	276.316	3.11156e-06	0.000108749	0.440647	-2.26939	460.856	1045.86
Gm12191	4.80826e-14	4.81162e-12	3.03134	3.03134	2925.07	964.942	0.0824035	0.255032	1.29181	1.29181	1246.52	964.942	6.54982e-09	3.90533e-06	0.426152	-2.34658	1246.52	2925.07
Lrrc15	5.46633e-14	5.39914e-12	215.863	215.863	868.429	4.02305	7.29395e-08	1.27288e-05	47.0171	47.0171	189.152	4.02305	0.0252939	0.0491788	0.21781	-4.59116	189.152	868.429
Cenpe	6.48985e-14	6.31767e-12	18.5954	18.5954	657.284	35.3466	0.000118017	0.00381226	4.50589	4.50589	159.268	35.3466	0.000226784	0.00130333	0.242312	-4.12692	159.268	657.284
Etv4	6.76358e-14	6.53965e-12	85.2992	85.2992	667.675	7.82745	5.85377e-07	6.2513e-05	19.4663	19.4663	152.372	7.82745	0.00999864	0.0230626	0.228212	-4.38189	152.372	667.675
Ccl2	6.88352e-14	6.60137e-12	70.3903	70.3903	1367.39	19.4258	3.5609e-07	4.33696e-05	18.05	18.05	350.636	19.4258	0.015033	0.0321606	0.256427	-3.89975	350.636	1367.39
Dtl	6.91968e-14	6.60137e-12	16.0649	16.0649	390.795	24.3261	1.67396e-05	0.000909447	4.96347	4.96347	120.742	24.3261	0.00118631	0.00437641	0.308964	-3.23662	120.742	390.795
Cdkn2b	7.01893e-14	6.65172e-12	0.153927	-6.49661	73.3957	476.823	0.00643915	0.0579159	0.512262	-1.95212	244.258	476.823	1.62576e-06	7.94016e-05	3.32797	3.32797	244.258	73.3957
C1qtnf7	7.33511e-14	6.90562e-12	0.119174	-8.39109	48.478	406.784	0.0142719	0.0937132	0.506052	-1.97608	205.854	406.784	3.96708e-07	3.90422e-05	4.24633	4.24633	205.854	48.478
Ccl7	7.50373e-14	7.0182e-12	53.4482	53.4482	673.888	12.6082	2.28254e-07	2.99662e-05	15.7386	15.7386	198.436	12.6082	0.0183732	0.0378357	0.294464	-3.396	198.436	673.888
Adam8	8.3458e-14	7.70506e-12	5.33724	5.33724	1248.31	233.887	0.0175763	0.105902	1.70637	1.70637	399.098	233.887	3.41331e-07	3.48889e-05	0.319711	-3.12783	399.098	1248.31
Pik3r3	1.00901e-13	9.19675e-12	0.266685	-3.74974	117.871	441.985	0.0576383	0.20966	0.718498	-1.39179	317.565	441.985	2.67669e-08	8.91946e-06	2.69418	2.69418	317.565	117.871
Mcc	1.05627e-13	9.45499e-12	0.160025	-6.24902	156.219	976.216	0.0376375	0.164191	0.601783	-1.66173	587.47	976.216	7.99365e-08	1.37818e-05	3.76056	3.76056	587.47	156.219
Dact1	1.15157e-13	1.02354e-11	0.126935	-7.87805	46.6517	367.525	0.00982383	0.0748557	0.496074	-2.01583	182.319	367.525	1.04309e-06	6.29813e-05	3.9081	3.9081	182.319	46.6517
Aplnr	1.2214e-13	1.06575e-11	0.112397	-8.89703	138.398	1231.33	9.53695e-05	0.00326492	0.318844	-3.13633	392.603	1231.33	0.000415474	0.00202458	2.83676	2.83676	392.603	138.398
Syt15	1.27854e-13	1.09556e-11	0.205351	-4.86972	55.6171	270.84	0.00064272	0.0121542	0.491887	-2.03299	133.223	270.84	5.06212e-05	0.000498615	2.39535	2.39535	133.223	55.6171
Pgk1	1.29674e-13	1.10454e-11	5.63588	5.63588	4345.95	771.123	0.000203794	0.00560826	2.38102	2.38102	1836.06	771.123	0.000219316	0.00127526	0.422476	-2.367	1836.06	4345.95
Gas5	1.38923e-13	1.17633e-11	5.85964	5.85964	583.749	99.6221	0.0108626	0.0797572	1.84512	1.84512	183.815	99.6221	1.11554e-06	6.36731e-05	0.314886	-3.17575	183.815	583.749
Medag	1.55766e-13	1.28844e-11	4.898	4.898	1102.88	225.17	0.00141209	0.0206404	1.99135	1.99135	448.392	225.17	2.66652e-05	0.000337382	0.406564	-2.45964	448.392	1102.88
Stra6	1.7079e-13	1.4046e-11	40.2466	40.2466	215.762	5.361	1.2723e-05	0.000751228	9.04131	9.04131	48.4704	5.361	0.00144967	0.00508761	0.224648	-4.45141	48.4704	215.762
Ncs1	1.75422e-13	1.43445e-11	6.63942	6.63942	616.442	92.8458	0.000652172	0.0122154	2.40981	2.40981	223.741	92.8458	6.91783e-05	0.000602888	0.362955	-2.75516	223.741	616.442
6430706D22Rik	2.05311e-13	1.65057e-11	3.27918	3.27918	1839.41	560.935	0.00928406	0.0726616	1.52422	1.52422	854.988	560.935	2.05124e-06	8.74907e-05	0.464817	-2.15138	854.988	1839.41
Heyl	2.09162e-13	1.67212e-11	0.182473	-5.48025	103.118	565.114	0.000917045	0.0153305	0.468592	-2.13405	264.808	565.114	5.00633e-05	0.000494755	2.568	2.568	264.808	103.118
Gen1	2.15012e-13	1.6999e-11	11.9593	11.9593	214.637	17.9473	4.52432e-05	0.00192116	4.01361	4.01361	72.0336	17.9473	0.000819158	0.00333679	0.335607	-2.97967	72.0336	214.637
Ppp1r14a	2.37176e-13	1.86483e-11	0.139265	-7.18058	174.24	1251.14	0.00414854	0.0431436	0.464672	-2.15206	581.37	1251.14	7.74167e-06	0.000171459	3.33661	3.33661	581.37	174.24
Vnn1	2.40359e-13	1.87953e-11	0.172524	-5.79628	39.1178	226.738	0.00960885	0.0739261	0.549192	-1.82086	124.523	226.738	1.63144e-06	7.94077e-05	3.18327	3.18327	124.523	39.1178
Tfap4	2.47961e-13	1.92843e-11	5.93874	5.93874	521.344	87.7869	0.0115268	0.0824739	1.85703	1.85703	163.022	87.7869	1.46905e-06	7.5348e-05	0.312697	-3.19799	163.022	521.344
Ear2	2.50469e-13	1.93741e-11	0.0997037	-10.0297	103.441	1037.48	0.0101669	0.0766538	0.448153	-2.23138	464.95	1037.48	1.88639e-06	8.51181e-05	4.49484	4.49484	464.95	103.441
Eno1	2.92149e-13	2.23565e-11	6.44276	6.44276	9289.74	1441.89	0.00328599	0.0369094	2.11819	2.11819	3054.19	1441.89	1.29883e-05	0.000229733	0.328771	-3.04163	3054.19	9289.74
Celf4	3.49399e-13	2.64545e-11	10.5438	10.5438	379.811	36.0223	0.000465709	0.00974312	3.12599	3.12599	112.605	36.0223	0.000133897	0.000915028	0.296477	-3.37294	112.605	379.811
Rin1	3.51401e-13	2.64661e-11	7.75309	7.75309	664.053	85.6501	0.000268446	0.0068232	2.7992	2.7992	239.752	85.6501	0.000262001	0.00145263	0.361043	-2.76976	239.752	664.053
Pvt1	3.79099e-13	2.82547e-11	58.7524	58.7524	1281.37	21.8096	1.18344e-06	0.000107183	15.2792	15.2792	333.234	21.8096	0.0149553	0.032052	0.26006	-3.84526	333.234	1281.37
Gapdh	4.12986e-13	3.04631e-11	5.61022	5.61022	5846.46	1042.11	0.00049495	0.0101241	2.29045	2.29045	2386.9	1042.11	0.000163033	0.00103458	0.408264	-2.4494	2386.9	5846.46
Rbp1	4.35676e-13	3.18088e-11	0.274498	-3.64301	191.268	696.79	0.00968432	0.0742275	0.633446	-1.57867	441.379	696.79	2.97362e-06	0.000106028	2.30765	2.30765	441.379	191.268
Cpm	4.44504e-13	3.20516e-11	0.0759736	-13.1625	266.924	3513.38	0.021268	0.118159	0.441567	-2.26466	1551.39	3513.38	7.67194e-07	5.45467e-05	5.8121	5.8121	1551.39	266.924
Gimap6	4.45721e-13	3.20516e-11	0.163533	-6.11498	260.775	1594.64	0.0118752	0.0839595	0.534723	-1.87013	852.688	1594.64	2.20648e-06	8.97009e-05	3.26982	3.26982	852.688	260.775
Wnt10b	5.06463e-13	3.60571e-11	0.276013	-3.62301	52.9	191.657	0.0427975	0.177671	0.707859	-1.41271	135.666	191.657	1.56319e-07	1.96221e-05	2.56458	2.56458	135.666	52.9
Abcb1a	5.27887e-13	3.73963e-11	0.149538	-6.68725	139.064	929.956	0.0193589	0.111122	0.543182	-1.841	505.136	929.956	9.92229e-07	6.10997e-05	3.6324	3.6324	505.136	139.064
D430019H16Rik	5.78258e-13	4.01693e-11	0.0889287	-11.245	26.2477	295.155	0.010898	0.0798109	0.436582	-2.29052	128.859	295.155	2.37043e-06	9.23807e-05	4.90935	4.90935	128.859	26.2477
Gpr135	5.92719e-13	4.0778e-11	9.26211	9.26211	122.027	13.1749	0.100574	0.284037	1.69263	1.69263	22.3002	13.1749	1.47732e-08	6.64145e-06	0.182747	-5.47203	22.3002	122.027
Slc16a1	6.38939e-13	4.37475e-11	5.17997	5.17997	2363.82	456.338	0.000145078	0.00440779	2.38596	2.38596	1088.8	456.338	0.000680049	0.00289801	0.460612	-2.17103	1088.8	2363.82
Rerg	6.74566e-13	4.59669e-11	0.125089	-7.99433	45.4742	363.536	0.0119968	0.0844437	0.491371	-2.03512	178.631	363.536	2.45181e-06	9.35612e-05	3.92818	3.92818	178.631	45.4742
Pdgfb	6.84545e-13	4.64258e-11	0.207587	-4.81727	609.296	2935.14	0.000761798	0.0136951	0.479448	-2.08573	1407.25	2935.14	0.000132696	0.000909859	2.30963	2.30963	1407.25	609.296
Pyroxd2	7.53219e-13	4.99204e-11	17.4861	17.4861	533.428	30.5059	0.000502464	0.010228	4.03049	4.03049	122.954	30.5059	0.000190104	0.00114591	0.230497	-4.33844	122.954	533.428
St6galnac3	7.55912e-13	4.99204e-11	0.108109	-9.24989	33.2926	307.953	0.000326187	0.00762701	0.336971	-2.96762	103.771	307.953	0.000273666	0.00149344	3.11694	3.11694	103.771	33.2926
Vcan	7.67292e-13	5.03667e-11	37.3409	37.3409	4363.01	116.843	2.72565e-05	0.00134962	8.32742	8.32742	972.998	116.843	0.00288865	0.00865144	0.223011	-4.48409	972.998	4363.01
Plod1	7.82634e-13	5.11392e-11	3.43789	3.43789	2104.44	612.13	0.0503332	0.194166	1.4022	1.4022	858.327	612.13	1.88763e-07	2.28915e-05	0.407866	-2.45179	858.327	2104.44
Gpatch4	8.17743e-13	5.27113e-11	3.89337	3.89337	744.908	191.327	0.202494	0.413659	1.27603	1.27603	244.14	191.327	3.88826e-09	2.79644e-06	0.327745	-3.05115	244.14	744.908
Lurap1l	8.40243e-13	5.39187e-11	0.208109	-4.80517	196.768	945.501	0.056063	0.20634	0.659907	-1.51537	623.943	945.501	1.49127e-07	1.8885e-05	3.17096	3.17096	623.943	196.768
Gucy1a1	8.9224e-13	5.69998e-11	0.103382	-9.67282	352.718	3411.78	0.0158572	0.0992636	0.465784	-2.14692	1589.15	3411.78	2.14894e-06	8.89502e-05	4.50545	4.50545	1589.15	352.718
Gfra2	9.28452e-13	5.90496e-11	0.0897595	-11.1409	56.7651	632.413	0.000376944	0.00842823	0.305663	-3.27158	193.305	632.413	0.000296514	0.00158207	3.40536	3.40536	193.305	56.7651
Chst2	1.03706e-12	6.5376e-11	0.230804	-4.33268	203.517	881.775	0.000801907	0.0141695	0.504309	-1.98291	444.687	881.775	0.000151644	0.000988465	2.18501	2.18501	444.687	203.517
Ncl	1.06233e-12	6.63842e-11	3.59798	3.59798	12248.2	3404.19	0.0879306	0.264013	1.35914	1.35914	4626.77	3404.19	6.07321e-08	1.1983e-05	0.377751	-2.64725	4626.77	12248.2
Pabpc1	1.33268e-12	8.20752e-11	3.80274	3.80274	25854.8	6799	0.0015306	0.0220521	1.81652	1.81652	12350.5	6799	8.7447e-05	0.000697924	0.477687	-2.09342	12350.5	25854.8
Ndc1	1.49011e-12	8.99727e-11	3.98365	3.98365	481.387	120.841	0.00456794	0.0461633	1.74642	1.74642	211.038	120.841	2.07539e-05	0.000292623	0.438397	-2.28104	211.038	481.387
Emcn	1.52733e-12	9.10673e-11	0.227523	-4.39516	157.321	691.45	0.00467149	0.0469116	0.556423	-1.79719	384.739	691.45	2.04374e-05	0.000290138	2.44557	2.44557	384.739	157.321
Ckap4	1.5668e-12	9.26883e-11	2.66949	2.66949	2148.97	805.009	0.091045	0.26898	1.26529	1.26529	1018.57	805.009	7.43478e-08	1.3411e-05	0.473981	-2.10979	1018.57	2148.97
Crmp1	1.56747e-12	9.26883e-11	16.5265	16.5265	207.868	12.5779	0.00129769	0.0194653	3.63203	3.63203	45.6833	12.5779	7.61487e-05	0.000645905	0.21977	-4.5502	45.6833	207.868
Rasl12	1.61752e-12	9.48638e-11	0.17653	-5.66475	145.41	823.714	0.0487476	0.191013	0.619225	-1.61492	510.064	823.714	3.3048e-07	3.42694e-05	3.50775	3.50775	510.064	145.41
Hspe1	1.67192e-12	9.76539e-11	7.48971	7.48971	3110.82	415.346	3.88479e-06	0.000289538	3.73371	3.73371	1550.78	415.346	0.0144511	0.0311298	0.498512	-2.00597	1550.78	3110.82
Ptprn	1.68991e-12	9.79054e-11	15.8287	15.8287	946.334	59.7858	0.000859781	0.0147508	3.69476	3.69476	220.894	59.7858	0.000179371	0.00110072	0.233421	-4.28411	220.894	946.334
Rabggtb	1.84102e-12	1.04544e-10	3.11068	3.11068	849.319	273.034	0.0160247	0.0999185	1.47646	1.47646	403.123	273.034	3.40056e-06	0.000112383	0.474642	-2.10685	403.123	849.319
S100g	1.93266e-12	1.09313e-10	0.234219	-4.26951	69.6517	297.379	0.0031054	0.0355038	0.551145	-1.8144	163.899	297.379	3.75534e-05	0.000415859	2.35312	2.35312	163.899	69.6517
Efna5	1.95703e-12	1.10256e-10	5.48189	5.48189	494.569	90.2187	0.0108795	0.0797572	1.85815	1.85815	167.64	90.2187	6.46544e-06	0.00016007	0.338962	-2.95018	167.64	494.569
Lama4	1.97812e-12	1.10574e-10	0.220848	-4.52801	324.745	1470.45	0.00458884	0.0462764	0.545769	-1.83228	802.526	1470.45	2.55742e-05	0.000328709	2.47125	2.47125	802.526	324.745
Flrt3	2.01713e-12	1.12316e-10	0.150366	-6.65045	119.689	795.987	0.0344594	0.155934	0.568864	-1.75789	452.808	795.987	8.11506e-07	5.50715e-05	3.7832	3.7832	452.808	119.689
Tspan15	2.11975e-12	1.17572e-10	0.150824	-6.63026	265.191	1758.29	0.0214583	0.118697	0.539856	-1.85235	949.222	1758.29	2.2064e-06	8.97009e-05	3.57939	3.57939	949.222	265.191
Ogn	2.24893e-12	1.23683e-10	0.154686	-6.46469	671.056	4338.17	0.050201	0.193946	0.594647	-1.68167	2579.68	4338.17	4.1354e-07	3.94517e-05	3.84421	3.84421	2579.68	671.056
Abca3	2.57191e-12	1.38555e-10	0.171291	-5.83801	1320.73	7710.41	0.00280702	0.0335596	0.471182	-2.12232	3633.01	7710.41	5.98298e-05	0.000551297	2.75076	2.75076	3633.01	1320.73
Add2	2.57552e-12	1.38555e-10	87.1329	87.1329	280.666	3.22113	5.94123e-06	0.000406964	18.168	18.168	58.5216	3.22113	0.00818428	0.0196736	0.208509	-4.79595	58.5216	280.666
Kif23	2.66221e-12	1.41622e-10	6.23256	6.23256	412.54	66.191	0.0351722	0.157647	1.7434	1.7434	115.397	66.191	9.05525e-07	5.81079e-05	0.279724	-3.57496	115.397	412.54
Ube2c	2.71242e-12	1.43758e-10	18.0031	18.0031	849.758	47.2007	6.85236e-05	0.00258726	5.19928	5.19928	245.41	47.2007	0.00241853	0.00751297	0.2888	-3.46261	245.41	849.758
Hmgn3	2.79871e-12	1.47241e-10	6.51318	6.51318	819.469	125.817	0.00436512	0.0446177	2.153	2.153	270.884	125.817	3.31626e-05	0.000383766	0.33056	-3.02517	270.884	819.469
Fbln5	2.92558e-12	1.51685e-10	0.214372	-4.66479	426.421	1989.16	0.00683199	0.0601648	0.551784	-1.8123	1097.59	1989.16	1.84955e-05	0.000277893	2.57396	2.57396	1097.59	426.421
Myh10	2.95883e-12	1.52305e-10	0.157815	-6.33653	723.905	4587.05	0.00683213	0.0601648	0.489504	-2.04289	2245.38	4587.05	1.88563e-05	0.000277893	3.10175	3.10175	2245.38	723.905
Ocln	3.04304e-12	1.56078e-10	0.200907	-4.97742	170.396	848.133	0.103411	0.287621	0.689853	-1.44958	585.087	848.133	8.49854e-08	1.41412e-05	3.43369	3.43369	585.087	170.396
Lyar	3.06034e-12	1.56405e-10	3.00245	3.00245	822.052	273.793	0.0407833	0.17241	1.38284	1.38284	378.611	273.793	8.00235e-07	5.50715e-05	0.460569	-2.17123	378.611	822.052
Fam210b	3.14369e-12	1.59519e-10	0.226636	-4.41236	150.064	662.137	0.00697568	0.0610906	0.56635	-1.76569	375.002	662.137	1.78917e-05	0.000273273	2.49894	2.49894	375.002	150.064
Pf4	3.31156e-12	1.65694e-10	5.602	5.602	713.386	127.345	0.0177734	0.106396	1.80248	1.80248	229.537	127.345	4.09427e-06	0.000125533	0.321757	-3.10794	229.537	713.386
Akap5	3.40033e-12	1.69542e-10	0.0925618	-10.8036	603.192	6516.64	0.0322731	0.150382	0.481399	-2.07728	3137.1	6516.64	1.42372e-06	7.38166e-05	5.20084	5.20084	3137.1	603.192
Gdf10	3.47648e-12	1.72738e-10	0.0859393	-11.6361	21.0359	244.777	0.0283882	0.140081	0.474444	-2.10773	116.133	244.777	1.39914e-06	7.31395e-05	5.52068	5.52068	116.133	21.0359
Uck2	3.73441e-12	1.83641e-10	7.09105	7.09105	924.844	130.424	0.000233236	0.00626193	2.82803	2.82803	368.844	130.424	0.00104042	0.00397216	0.398817	-2.50741	368.844	924.844
Inpp5b	3.79195e-12	1.85831e-10	0.323473	-3.09145	380.883	1177.48	0.0207567	0.116299	0.688376	-1.45269	810.551	1177.48	3.48855e-06	0.000114331	2.12808	2.12808	810.551	380.883
Serpinf1	3.96588e-12	1.93033e-10	10.0833	10.0833	3918.31	388.593	0.00104456	0.0167552	2.98118	2.98118	1158.47	388.593	0.000248035	0.00139356	0.295655	-3.38232	1158.47	3918.31
Arap2	4.33324e-12	2.08083e-10	0.150899	-6.62695	187.871	1245.01	0.0146816	0.095151	0.515618	-1.93942	641.951	1245.01	6.94067e-06	0.000164711	3.41698	3.41698	641.951	187.871
Wnt7a	4.39308e-12	2.10251e-10	0.133414	-7.49547	39.4206	295.476	0.00327986	0.0368695	0.433944	-2.30444	128.22	295.476	5.51621e-05	0.000523108	3.25262	3.25262	128.22	39.4206
Il1rl1	4.48698e-12	2.14029e-10	19.021	19.021	1664.82	87.5253	0.000975081	0.0160016	4.07557	4.07557	356.715	87.5253	0.000276632	0.00150517	0.214267	-4.66707	356.715	1664.82
Aurkb	4.54877e-12	2.15358e-10	20.8931	20.8931	532.659	25.4945	1.35079e-05	0.000782335	6.78849	6.78849	173.069	25.4945	0.00925736	0.0216742	0.324916	-3.07772	173.069	532.659
Nedd9	4.64392e-12	2.186e-10	0.166061	-6.0219	374.589	2255.74	0.013603	0.0910045	0.52807	-1.89369	1191.19	2255.74	8.43207e-06	0.000178495	3.17998	3.17998	1191.19	374.589
Rps28	4.80295e-12	2.25345e-10	5.6295	5.6295	1476.06	262.2	0.00343418	0.0377734	2.08087	2.08087	545.605	262.2	6.5443e-05	0.000580588	0.369637	-2.70536	545.605	1476.06
Ophn1	5.41423e-12	2.5237e-10	0.349738	-2.85929	85.8159	245.372	0.0713697	0.234782	0.766587	-1.30448	188.099	245.372	3.08622e-07	3.33302e-05	2.19189	2.19189	188.099	85.8159
Tbx4	5.4401e-12	2.52753e-10	0.141041	-7.09014	209.628	1486.29	0.016391	0.101493	0.507342	-1.97106	754.057	1486.29	6.73706e-06	0.000161757	3.59713	3.59713	754.057	209.628
Ppan	5.47943e-12	2.53756e-10	6.1199	6.1199	1205.55	196.989	0.0159617	0.099613	1.8869	1.8869	371.698	196.989	7.08957e-06	0.000165091	0.308322	-3.24336	371.698	1205.55
Col4a5	5.66971e-12	2.61077e-10	0.148051	-6.75443	179.078	1209.57	0.0788081	0.249367	0.616091	-1.62314	745.206	1209.57	2.78062e-07	3.08455e-05	4.16135	4.16135	745.206	179.078
Cd36	5.67401e-12	2.61077e-10	0.13413	-7.45546	2091.17	15590.6	0.0790462	0.249758	0.599328	-1.66854	9343.88	15590.6	2.86067e-07	3.14893e-05	4.46826	4.46826	9343.88	2091.17
Ptch1	5.70632e-12	2.61722e-10	0.216333	-4.6225	364.242	1683.71	0.00967801	0.0742275	0.563956	-1.77319	949.537	1683.71	1.66083e-05	0.000262916	2.60688	2.60688	949.537	364.242
Sema3e	5.86328e-12	2.68062e-10	0.318725	-3.1375	569.266	1786.07	0.0291596	0.14222	0.697078	-1.43456	1245.03	1786.07	2.52208e-06	9.57319e-05	2.18708	2.18708	1245.03	569.266
Peg10	5.94506e-12	2.70936e-10	23.6276	23.6276	1081.94	45.7915	4.21658e-05	0.00180657	6.58027	6.58027	301.32	45.7915	0.00503003	0.0133594	0.278499	-3.59067	301.32	1081.94
Phgdh	6.04556e-12	2.74641e-10	12.6676	12.6676	1689.57	133.378	3.35233e-05	0.00155249	4.62813	4.62813	617.29	133.378	0.00615903	0.0157105	0.365353	-2.73708	617.29	1689.57
Lmo2	6.12932e-12	2.77565e-10	0.24491	-4.08313	230.277	940.252	0.10322	0.287269	0.718419	-1.39195	675.495	940.252	1.48462e-07	1.8885e-05	2.9334	2.9334	675.495	230.277
Ifi207	6.2189e-12	2.783e-10	2.98564	2.98564	361.134	120.957	0.267852	0.485506	1.196	1.196	144.665	120.957	7.87183e-09	4.33254e-06	0.400585	-2.49635	144.665	361.134
E2f8	6.22334e-12	2.783e-10	19.7893	19.7893	559.91	28.2936	0.000263302	0.00671632	4.89803	4.89803	138.583	28.2936	0.00110646	0.00415903	0.24751	-4.04025	138.583	559.91
Kctd12b	6.33319e-12	2.8233e-10	0.258184	-3.8732	75.1719	291.156	0.00994528	0.0754278	0.608915	-1.64227	177.289	291.156	1.50476e-05	0.000248938	2.35845	2.35845	177.289	75.1719
Prune2	6.42059e-12	2.85337e-10	9.32285	9.32285	793.659	85.1305	0.000239286	0.00637778	3.3072	3.3072	281.544	85.1305	0.00131433	0.0047316	0.354741	-2.81895	281.544	793.659
Nxf3	6.96771e-12	3.07741e-10	95.8493	95.8493	182.391	1.90289	0.00229024	0.0293405	7.82126	7.82126	14.883	1.90289	2.65257e-05	0.000336218	0.0815995	-12.255	14.883	182.391
Kcnn4	7.1802e-12	3.13222e-10	11.7639	11.7639	1036.95	88.1463	0.000592637	0.0114478	3.44672	3.44672	303.815	88.1463	0.000595433	0.00262012	0.292991	-3.41308	303.815	1036.95
Ctsl	7.78523e-12	3.36576e-10	4.88227	4.88227	12897.1	2641.62	0.0366823	0.161612	1.62293	1.62293	4287.18	2641.62	1.99225e-06	8.63392e-05	0.332414	-3.0083	4287.18	12897.1
Acoxl	8.04105e-12	3.43485e-10	0.0888001	-11.2612	80.3521	904.864	0.00589048	0.0546063	0.380344	-2.6292	344.16	904.864	4.09325e-05	0.000437453	4.28315	4.28315	344.16	80.3521
Rps4l	8.41622e-12	3.58441e-10	0.268809	-3.72011	116.205	432.293	0.0572832	0.208846	0.698034	-1.4326	301.755	432.293	7.52911e-07	5.45235e-05	2.59676	2.59676	301.755	116.205
Zic2	8.71971e-12	3.6808e-10	189.75	189.75	359.695	1.89562	2.69613e-06	0.000216751	37.0717	37.0717	70.274	1.89562	0.0199902	0.0405357	0.195371	-5.11847	70.274	359.695
Il18r1	8.80412e-12	3.7055e-10	0.198511	-5.03751	294.303	1482.55	0.0124998	0.0868314	0.554861	-1.80225	822.609	1482.55	1.46184e-05	0.000245528	2.79511	2.79511	822.609	294.303
Shmt2	8.89386e-12	3.72138e-10	6.48276	6.48276	1816.04	280.133	0.00137011	0.0202754	2.40557	2.40557	673.88	280.133	0.000285025	0.00153623	0.371072	-2.6949	673.88	1816.04
Pfas	9.40939e-12	3.92561e-10	3.60303	3.60303	704.646	195.57	0.0058753	0.0545237	1.68241	1.68241	329.029	195.57	4.69114e-05	0.000477116	0.466942	-2.14159	329.029	704.646
Enox2	9.52535e-12	3.95651e-10	0.212422	-4.70761	52.8702	248.892	0.13259	0.328376	0.717651	-1.39344	178.617	248.892	9.50285e-08	1.51095e-05	3.37842	3.37842	178.617	52.8702
Vars	9.53876e-12	3.95651e-10	3.67674	3.67674	3889.53	1057.87	0.116019	0.305872	1.35076	1.35076	1428.94	1057.87	1.57962e-07	1.9656e-05	0.36738	-2.72197	1428.94	3889.53
Dusp1	9.68234e-12	4.00439e-10	0.143611	-6.96327	1048.58	7301.57	0.000261229	0.00670405	0.353695	-2.82729	2582.53	7301.57	0.00156316	0.00539615	2.46287	2.46287	2582.53	1048.58
Mex3a	1.01105e-11	4.14559e-10	17.5871	17.5871	679.899	38.6591	0.000647119	0.0121846	4.2239	4.2239	163.292	38.6591	0.000622501	0.00271254	0.240171	-4.1637	163.292	679.899
Tbxa2r	1.04541e-11	4.27425e-10	0.106958	-9.34945	20.187	188.738	0.00418767	0.0433929	0.404661	-2.47121	76.3747	188.738	5.86768e-05	0.000543121	3.78335	3.78335	76.3747	20.187
Snrpf	1.06929e-11	4.34701e-10	4.45263	4.45263	815.646	183.183	0.0314104	0.147662	1.6077	1.6077	294.504	183.183	3.26173e-06	0.000110868	0.361068	-2.76956	294.504	815.646
Trp53bp2	1.08329e-11	4.39147e-10	0.278316	-3.59304	498.712	1791.89	0.00310875	0.0355038	0.574322	-1.74118	1029.12	1791.89	0.000120956	0.000858147	2.06356	2.06356	1029.12	498.712
Srm	1.12804e-11	4.53435e-10	7.47115	7.47115	1737.58	232.571	0.00043416	0.00928675	2.83822	2.83822	660.089	232.571	0.00104771	0.0039906	0.379891	-2.63233	660.089	1737.58
LOC106557447	1.13542e-11	4.5502e-10	30.7851	30.7851	288.97	9.38668	0.000403981	0.0088394	6.02272	6.02272	56.5333	9.38668	0.000826234	0.00335736	0.195638	-5.11149	56.5333	288.97
3830403N18Rik	1.14754e-11	4.57416e-10	66.089	66.089	315.444	4.77302	1.35583e-05	0.000782335	14.7942	14.7942	70.6128	4.77302	0.0107262	0.0243947	0.223852	-4.46724	70.6128	315.444
Ncam1	1.19884e-11	4.73908e-10	5.1907	5.1907	264.753	51.0052	0.0867253	0.262044	1.52525	1.52525	77.7959	51.0052	3.5313e-07	3.55866e-05	0.293844	-3.40317	77.7959	264.753
Rem1	1.22958e-11	4.84719e-10	0.111872	-8.93882	19.1809	171.455	0.0312472	0.147136	0.514298	-1.9444	88.1787	171.455	2.68555e-06	9.98186e-05	4.59722	4.59722	88.1787	19.1809
Prdm6	1.26679e-11	4.98014e-10	0.129814	-7.70336	44.9923	346.592	0.00295003	0.0344612	0.415271	-2.40807	143.93	346.592	0.000123214	0.000868565	3.19898	3.19898	143.93	44.9923
Tgif1	1.33558e-11	5.23619e-10	5.26807	5.26807	1052.27	199.745	0.0173354	0.105025	1.79704	1.79704	358.951	199.745	1.11696e-05	0.000211396	0.341119	-2.93153	358.951	1052.27
Spc24	1.34016e-11	5.2398e-10	14.9692	14.9692	524.234	35.0208	0.000177984	0.00514848	4.49705	4.49705	157.49	35.0208	0.00231633	0.00727381	0.30042	-3.32867	157.49	524.234
Fam13c	1.35877e-11	5.2837e-10	0.136554	-7.32311	36.3908	266.494	0.0278544	0.138402	0.532573	-1.87768	141.928	266.494	4.14297e-06	0.000125606	3.90009	3.90009	141.928	36.3908
Mki67	1.37287e-11	5.32404e-10	10.0384	10.0384	2203.25	219.482	0.00609951	0.0559538	2.55108	2.55108	559.915	219.482	5.70518e-05	0.000535001	0.254132	-3.93497	559.915	2203.25
Clstn3	1.44761e-11	5.59875e-10	14.9435	14.9435	432.498	28.9421	0.000536799	0.0106837	4.02048	4.02048	116.361	28.9421	0.000869466	0.00349368	0.269045	-3.71685	116.361	432.498
Pole	1.50973e-11	5.77655e-10	7.57889	7.57889	239.802	31.6407	0.00433487	0.044372	2.3741	2.3741	75.1181	31.6407	8.11268e-05	0.00066912	0.313251	-3.19233	75.1181	239.802
Rrs1	1.51698e-11	5.7888e-10	3.71513	3.71513	1459.78	392.929	0.00335673	0.0373521	1.77107	1.77107	695.904	392.929	0.000134349	0.000916802	0.476718	-2.09768	695.904	1459.78
Gstt3	1.52896e-11	5.81901e-10	0.150046	-6.66461	89.3442	595.444	0.0370581	0.16242	0.560242	-1.78494	333.593	595.444	2.91505e-06	0.00010481	3.7338	3.7338	333.593	89.3442
Gnl3	1.59138e-11	6.00861e-10	5.48203	5.48203	1083.1	197.573	0.000745227	0.0134952	2.34644	2.34644	463.593	197.573	0.000736818	0.00306954	0.428023	-2.33632	463.593	1083.1
Mir100hg	1.64085e-11	6.16287e-10	14.4351	14.4351	1432.86	99.262	0.0358882	0.15955	2.30148	2.30148	228.449	99.262	3.35601e-06	0.000112383	0.159437	-6.27209	228.449	1432.86
Npm1	1.66902e-11	6.22037e-10	6.00403	6.00403	7964.11	1326.46	0.00522483	0.0502806	2.10376	2.10376	2790.56	1326.46	8.1067e-05	0.000669013	0.350392	-2.85394	2790.56	7964.11
Kdr	1.73789e-11	6.45952e-10	0.0889651	-11.2404	691.966	7777.94	0.0261619	0.132652	0.449773	-2.22334	3498.31	7777.94	6.64144e-06	0.000161757	5.05561	5.05561	3498.31	691.966
H2ac23	1.78358e-11	6.5951e-10	19.3651	19.3651	4736.15	244.571	0.000363632	0.00825662	4.81603	4.81603	1177.86	244.571	0.00156716	0.00540519	0.248696	-4.02097	1177.86	4736.15
Timp1	1.82314e-11	6.72324e-10	9.67114	9.67114	563.579	58.2743	0.000353368	0.0080649	3.35267	3.35267	195.374	58.2743	0.00153094	0.00531189	0.346668	-2.88461	195.374	563.579
Slc1a3	1.82849e-11	6.72324e-10	0.163152	-6.12925	80.9351	496.071	0.0253056	0.13026	0.551431	-1.81346	273.549	496.071	6.71214e-06	0.000161757	3.37986	3.37986	273.549	80.9351
Epb41l5	1.83233e-11	6.72324e-10	0.233823	-4.27675	218.975	936.5	0.107744	0.293681	0.708056	-1.41232	663.094	936.5	3.09777e-07	3.33302e-05	3.02818	3.02818	663.094	218.975
Arhgap29	1.83747e-11	6.72485e-10	0.193011	-5.18106	643.626	3334.66	0.0839682	0.257718	0.655599	-1.52532	2186.2	3334.66	5.94939e-07	4.62764e-05	3.3967	3.3967	2186.2	643.626
Cyp4v3	1.90673e-11	6.90974e-10	0.345063	-2.89802	286.483	830.231	0.0998676	0.283159	0.772265	-1.29489	641.158	830.231	3.88916e-07	3.86485e-05	2.23804	2.23804	641.158	286.483
Dcn	1.9073e-11	6.90974e-10	5.48004	5.48004	9820.5	1792.05	0.000406895	0.00886251	2.44986	2.44986	4390.27	1792.05	0.00147887	0.00516793	0.447052	-2.23688	4390.27	9820.5
Rpl37	1.98059e-11	7.12118e-10	5.53411	5.53411	1116.8	201.803	0.0243189	0.127529	1.77891	1.77891	358.99	201.803	8.08869e-06	0.000174059	0.321445	-3.11096	358.99	1116.8
Slc2a1	2.08245e-11	7.39451e-10	5.80624	5.80624	2517.35	433.559	0.0923014	0.270662	1.55668	1.55668	674.912	433.559	5.17369e-07	4.3808e-05	0.268105	-3.72989	674.912	2517.35
Foxm1	2.09666e-11	7.42655e-10	9.86366	9.86366	560.109	56.7851	0.00235922	0.0298834	2.83677	2.83677	161.086	56.7851	0.00023219	0.00132799	0.287598	-3.47707	161.086	560.109
Nop2	2.15165e-11	7.56514e-10	3.994	3.994	1098.57	275.054	0.00651191	0.0582773	1.75789	1.75789	483.517	275.054	6.85921e-05	0.000600905	0.440134	-2.27204	483.517	1098.57
Slc39a14	2.22397e-11	7.78119e-10	4.12838	4.12838	1108.12	268.414	0.0011147	0.017532	1.998	1.998	536.291	268.414	0.000586764	0.00259635	0.483967	-2.06626	536.291	1108.12
Exosc6	2.24416e-11	7.83267e-10	4.27915	4.27915	836.501	195.483	0.00140232	0.0205817	2.00565	2.00565	392.071	195.483	0.000457794	0.00217209	0.468704	-2.13354	392.071	836.501
Glp1r	2.25702e-11	7.85837e-10	0.0419928	-23.8136	12.0164	286.154	0.114432	0.303525	0.486935	-2.05366	139.338	286.154	2.45059e-07	2.81638e-05	11.5957	11.5957	139.338	12.0164
Tppp3	2.26893e-11	7.88069e-10	0.236453	-4.22918	1434.58	6067.08	0.183124	0.390212	0.750758	-1.33199	4554.91	6067.08	8.43509e-08	1.41412e-05	3.17509	3.17509	4554.91	1434.58
Prickle1	2.35683e-11	8.14643e-10	0.107151	-9.3326	211.001	1969.19	0.0121527	0.0851223	0.43383	-2.30505	854.294	1969.19	2.89826e-05	0.000353829	4.04876	4.04876	854.294	211.001
Phf19	2.37259e-11	8.18114e-10	8.29414	8.29414	291.985	35.2037	0.000191379	0.00542302	3.27688	3.27688	115.359	35.2037	0.00280501	0.0084491	0.395084	-2.53111	115.359	291.985
Ushbp1	2.38183e-11	8.19328e-10	0.183374	-5.45333	231.202	1260.82	0.0768384	0.245624	0.639701	-1.56323	806.55	1260.82	8.76752e-07	5.69763e-05	3.4885	3.4885	806.55	231.202
Cdt1	2.43324e-11	8.31017e-10	6.40087	6.40087	634.929	99.1942	0.00248059	0.0310834	2.32564	2.32564	230.69	99.1942	0.000245488	0.00138136	0.363332	-2.75231	230.69	634.929
Radil	2.46546e-11	8.40017e-10	0.164629	-6.07425	59.2982	360.192	0.0078692	0.065508	0.493902	-2.02469	177.899	360.192	5.14741e-05	0.000503826	3.00008	3.00008	177.899	59.2982
Hmga1	2.48781e-11	8.43926e-10	11.6276	11.6276	6068.39	521.895	0.000294035	0.00714369	3.78524	3.78524	1975.5	521.895	0.00224131	0.00708328	0.325539	-3.07183	1975.5	6068.39
Meox2	2.48873e-11	8.43926e-10	0.0837242	-11.944	28.8495	344.578	0.0445343	0.181615	0.482377	-2.07307	166.217	344.578	2.58425e-06	9.7062e-05	5.7615	5.7615	166.217	28.8495
Clec4d	2.51893e-11	8.5215e-10	12.2047	12.2047	540.533	44.2888	0.00238311	0.0300461	3.1367	3.1367	138.92	44.2888	0.000251034	0.00140654	0.257006	-3.89095	138.92	540.533
Nrp1	2.56205e-11	8.64693e-10	0.243956	-4.0991	1800.2	7379.22	0.00502255	0.0488929	0.552727	-1.80921	4078.69	7379.22	0.000110639	0.00081152	2.26568	2.26568	4078.69	1800.2
Uhrf1	2.71857e-11	9.08943e-10	12.977	12.977	921.269	70.9926	5.77901e-05	0.00229875	4.7083	4.7083	334.254	70.9926	0.00796008	0.0192186	0.362819	-2.75619	334.254	921.269
Map1b	2.74698e-11	9.16299e-10	5.04679	5.04679	3215.66	637.169	0.103816	0.288244	1.48562	1.48562	946.59	637.169	4.77783e-07	4.24663e-05	0.294369	-3.39709	946.59	3215.66
Carm1	2.79603e-11	9.30493e-10	2.40418	2.40418	1281.42	532.997	0.19831	0.408084	1.18555	1.18555	631.897	532.997	7.8059e-08	1.37818e-05	0.493122	-2.0279	631.897	1281.42
Pcdh17	2.84355e-11	9.41925e-10	0.146761	-6.81378	116.45	793.468	0.0432835	0.178755	0.561199	-1.7819	445.293	793.468	3.39178e-06	0.000112383	3.82389	3.82389	445.293	116.45
Ccrl2	2.86752e-11	9.47671e-10	0.18103	-5.52395	112.41	620.947	0.0393053	0.168502	0.592323	-1.68827	367.801	620.947	4.09671e-06	0.000125533	3.27196	3.27196	367.801	112.41
Entpd7	2.87916e-11	9.49326e-10	3.55146	3.55146	251.025	70.6822	0.00808103	0.0668051	1.6658	1.6658	117.743	70.6822	5.587e-05	0.000526679	0.469048	-2.13198	117.743	251.025
Vgll3	2.95094e-11	9.68531e-10	0.141013	-7.09155	87.6035	621.244	0.0660116	0.224323	0.585422	-1.70817	363.69	621.244	1.3997e-06	7.31395e-05	4.15155	4.15155	363.69	87.6035
Hhip	2.96946e-11	9.70159e-10	0.17853	-5.6013	103.041	577.161	0.0245641	0.128067	0.56213	-1.77895	324.44	577.161	1.00415e-05	0.00019805	3.14866	3.14866	324.44	103.041
Kcns3	3.11448e-11	1.00878e-09	0.125783	-7.9502	25.3808	201.782	0.208014	0.42047	0.685067	-1.45971	138.234	201.782	6.11292e-08	1.1983e-05	5.44642	5.44642	138.234	25.3808
Mir17hg	3.11586e-11	1.00878e-09	5.51934	5.51934	253.404	45.9119	0.000871865	0.0149003	2.36924	2.36924	108.776	45.9119	0.000817423	0.00333257	0.429261	-2.32958	108.776	253.404
Tril	3.20519e-11	1.02839e-09	0.0573023	-17.4513	35.3167	616.322	0.0339116	0.154595	0.406429	-2.46046	250.491	616.322	5.59095e-06	0.000148687	7.0927	7.0927	250.491	35.3167
Rpl23	3.23663e-11	1.03616e-09	4.39544	4.39544	8781.76	1997.93	0.0315384	0.148126	1.61594	1.61594	3228.52	1997.93	7.24584e-06	0.000166969	0.367639	-2.72006	3228.52	8781.76
Prr5l	3.52965e-11	1.11009e-09	0.166213	-6.01637	84.4062	507.819	0.00480568	0.0476242	0.470111	-2.12716	238.731	507.819	0.000130698	0.000900203	2.82836	2.82836	238.731	84.4062
Dock4	3.62266e-11	1.1271e-09	0.18317	-5.4594	195.007	1064.62	0.0452691	0.183169	0.60037	-1.66564	639.165	1064.62	3.75192e-06	0.000118783	3.27766	3.27766	639.165	195.007
Fzd1	3.82111e-11	1.18355e-09	0.22022	-4.54091	305.009	1385.02	0.0159572	0.099613	0.57749	-1.73163	799.834	1385.02	2.58e-05	0.000329935	2.62233	2.62233	799.834	305.009
Col13a1	4.17187e-11	1.27291e-09	0.0817933	-12.2259	69.6345	851.348	0.00579641	0.0540369	0.354247	-2.82289	301.587	851.348	0.000114657	0.00082731	4.331	4.331	301.587	69.6345
Arvcf	4.22161e-11	1.28535e-09	0.192008	-5.20811	121.708	633.869	0.0192658	0.110841	0.560101	-1.78539	355.03	633.869	1.95118e-05	0.00028358	2.91706	2.91706	355.03	121.708
Tnfrsf19	4.51787e-11	1.36682e-09	0.0777604	-12.86	74.3377	955.984	0.0151431	0.0969005	0.392872	-2.54536	375.579	955.984	3.01248e-05	0.000363172	5.05234	5.05234	375.579	74.3377
Armcx2	4.54392e-11	1.3718e-09	0.179548	-5.56953	85.077	473.839	0.011398	0.0819761	0.521437	-1.91778	247.077	473.839	4.57891e-05	0.000471737	2.90416	2.90416	247.077	85.077
Apcdd1	4.59616e-11	1.38175e-09	10.7545	10.7545	2660.82	247.415	3.70534e-05	0.00165698	4.43191	4.43191	1096.52	247.415	0.0137855	0.0299621	0.412099	-2.4266	1096.52	2660.82
Dipk2a	4.65764e-11	1.39437e-09	0.144072	-6.94097	307.049	2131.22	0.0951724	0.275425	0.612877	-1.63165	1306.18	2131.22	8.79927e-07	5.69763e-05	4.25397	4.25397	1306.18	307.049
Cers4	4.72679e-11	1.40494e-09	0.202294	-4.9433	168.494	832.918	0.0225402	0.121165	0.577043	-1.73297	480.629	832.918	1.64084e-05	0.000260894	2.8525	2.8525	480.629	168.494
Nop58	4.8495e-11	1.43183e-09	5.74008	5.74008	2188.71	381.304	0.00572969	0.0536245	2.08543	2.08543	795.183	381.304	0.000135171	0.000919778	0.36331	-2.75247	795.183	2188.71
Cav2	5.1101e-11	1.49236e-09	0.278956	-3.58479	1506.7	5401.22	0.29311	0.512575	0.815401	-1.22639	4404.16	5401.22	3.44271e-08	1.01351e-05	2.92304	2.92304	4404.16	1506.7
Sparcl1	5.30328e-11	1.53822e-09	0.198162	-5.04638	2281.27	11512.2	0.0113791	0.0819088	0.535855	-1.86618	6168.86	11512.2	5.51584e-05	0.000523108	2.70413	2.70413	6168.86	2281.27
Tjp2	5.31601e-11	1.53822e-09	0.224119	-4.46191	585.897	2614.22	0.00464642	0.0467583	0.525359	-1.90346	1373.4	2614.22	0.000187468	0.00113624	2.34411	2.34411	1373.4	585.897
Cox4i2	5.40636e-11	1.55978e-09	0.210957	-4.74031	125.006	592.567	0.0160455	0.0999368	0.568206	-1.75993	336.7	592.567	3.09156e-05	0.000368669	2.69347	2.69347	336.7	125.006
Tubb3	5.46024e-11	1.57215e-09	24.5913	24.5913	295.848	12.0306	1.18329e-05	0.000717496	8.53811	8.53811	102.719	12.0306	0.0255784	0.0496038	0.347201	-2.88018	102.719	295.848
Col4a3	5.7806e-11	1.65441e-09	0.120071	-8.32843	329.39	2743.3	0.0463423	0.185654	0.525658	-1.90238	1442.04	2743.3	5.09148e-06	0.000140927	4.3779	4.3779	1442.04	329.39
Pcbp4	5.82127e-11	1.66272e-09	2.93131	2.93131	1017	346.943	0.0702051	0.232237	1.34785	1.34785	467.628	346.943	2.12223e-06	8.87702e-05	0.459812	-2.1748	467.628	1017
Hoxb5	5.94309e-11	1.69394e-09	0.127568	-7.83897	37.8375	296.607	0.0361699	0.160147	0.525271	-1.90378	155.799	296.607	7.31906e-06	0.000167859	4.11758	4.11758	155.799	37.8375
Rpl36a	5.95423e-11	1.69394e-09	4.64299	4.64299	1430.07	308.005	0.0393176	0.168504	1.62336	1.62336	500.004	308.005	7.16643e-06	0.000165673	0.349637	-2.86011	500.004	1430.07
Btbd11	5.96757e-11	1.69436e-09	6.69106	6.69106	335.853	50.1942	0.000292704	0.00713887	2.87599	2.87599	144.358	50.1942	0.00317834	0.00931907	0.429826	-2.32652	144.358	335.853
Pcolce2	6.10435e-11	1.72977e-09	0.189728	-5.2707	823.401	4339.9	0.0300505	0.144254	0.576708	-1.73398	2502.85	4339.9	1.21936e-05	0.000222406	3.03965	3.03965	2502.85	823.401
Smc2	6.25023e-11	1.76144e-09	5.17463	5.17463	825.956	159.616	0.00112295	0.0175956	2.27257	2.27257	362.739	159.616	0.00100308	0.00386277	0.439175	-2.277	362.739	825.956
Ampd2	6.25813e-11	1.76144e-09	2.99633	2.99633	957.205	319.459	0.158066	0.362604	1.26878	1.26878	405.322	319.459	2.91783e-07	3.18734e-05	0.423443	-2.36159	405.322	957.205
Iqgap3	6.27003e-11	1.76144e-09	8.99798	8.99798	311.715	34.6427	0.00279169	0.0335199	2.74828	2.74828	95.208	34.6427	0.000338949	0.0017473	0.305433	-3.27404	95.208	311.715
Cdc6	6.27766e-11	1.76144e-09	8.50726	8.50726	236.436	27.7923	0.000486464	0.0100163	3.15678	3.15678	87.7341	27.7923	0.00197519	0.00643409	0.371069	-2.69492	87.7341	236.436
Inhba	6.42545e-11	1.79169e-09	5.56511	5.56511	195.107	35.0591	0.000587598	0.011399	2.48608	2.48608	87.1596	35.0591	0.0016923	0.00572097	0.446726	-2.23851	87.1596	195.107
Dnm1	6.43557e-11	1.79169e-09	9.33789	9.33789	2588.79	277.235	0.0152858	0.097313	2.29371	2.29371	635.896	277.235	3.91657e-05	0.000426207	0.245635	-4.07109	635.896	2588.79
Spp1	6.77925e-11	1.87642e-09	15.7612	15.7612	15946.4	1011.75	0.000273713	0.00684792	4.65428	4.65428	4708.96	1011.75	0.00387857	0.0109149	0.2953	-3.38639	4708.96	15946.4
Styk1	6.81622e-11	1.88131e-09	18.5207	18.5207	170.268	9.19336	1.84835e-05	0.000976012	6.85382	6.85382	63.0096	9.19336	0.0199759	0.0405123	0.370062	-2.70225	63.0096	170.268
Sema6a	6.82318e-11	1.88131e-09	0.104411	-9.57755	119.968	1149	0.0214923	0.118754	0.453241	-2.20633	520.774	1149	2.278e-05	0.000308987	4.34094	4.34094	520.774	119.968
Sertad4	6.85225e-11	1.88569e-09	20.7939	20.7939	1732.23	83.3045	0.000517429	0.0103994	5.03314	5.03314	419.283	83.3045	0.00219263	0.00696663	0.242048	-4.1314	419.283	1732.23
Nav3	6.95874e-11	1.91132e-09	20.1161	20.1161	244.457	12.1523	0.00181906	0.0249815	4.24278	4.24278	51.5595	12.1523	0.000501266	0.00233045	0.210914	-4.74126	51.5595	244.457
Lama2	6.97709e-11	1.91268e-09	0.186448	-5.36343	139.857	750.116	0.00705631	0.0615706	0.502371	-1.99056	376.836	750.116	0.000122782	0.000867234	2.69443	2.69443	376.836	139.857
Prdm1	7.02996e-11	1.91982e-09	0.249224	-4.01246	75.6647	303.602	0.0188538	0.109578	0.612456	-1.63277	185.943	303.602	2.68558e-05	0.000338895	2.45745	2.45745	185.943	75.6647
Fgfr1	7.22872e-11	1.96286e-09	5.09214	5.09214	5960.75	1170.58	0.0321986	0.150232	1.70795	1.70795	1999.29	1170.58	1.21186e-05	0.000222015	0.335409	-2.98144	1999.29	5960.75
Pmp22	7.38961e-11	2.00275e-09	0.210737	-4.74524	1494.06	7089.66	0.0244799	0.127919	0.584298	-1.71145	4142.48	7089.66	2.00249e-05	0.000287708	2.77264	2.77264	4142.48	1494.06
Clec14a	7.49818e-11	2.02834e-09	0.104104	-9.60577	644.507	6190.98	0.0822535	0.254883	0.547106	-1.8278	3387.13	6190.98	1.80203e-06	8.25491e-05	5.25537	5.25537	3387.13	644.507
Rpl28	7.72401e-11	2.08156e-09	3.8391	3.8391	6060.73	1578.68	0.0220133	0.120417	1.60598	1.60598	2535.33	1578.68	2.47463e-05	0.000323102	0.418321	-2.39051	2535.33	6060.73
Slc7a4	7.97175e-11	2.13226e-09	0.183635	-5.4456	51.1066	278.306	0.00882325	0.0702619	0.512726	-1.95036	142.695	278.306	8.92527e-05	0.000704471	2.7921	2.7921	142.695	51.1066
Lpar3	8.06015e-11	2.15188e-09	0.1151	-8.68813	50.7439	440.87	0.159516	0.363888	0.631164	-1.58437	278.261	440.87	3.23009e-07	3.42004e-05	5.48364	5.48364	278.261	50.7439
Hmga1b	8.09107e-11	2.15611e-09	95.3739	95.3739	2967.1	31.1102	2.4258e-05	0.00123097	19.3229	19.3229	601.14	31.1102	0.0220098	0.0439213	0.202602	-4.93579	601.14	2967.1
Cavin2	8.13798e-11	2.16303e-09	0.255789	-3.90948	2812.69	10996.2	0.310076	0.52956	0.8083	-1.23716	8888.2	10996.2	4.16886e-08	1.10352e-05	3.16003	3.16003	8888.2	2812.69
Wscd1	8.14726e-11	2.16303e-09	0.134263	-7.44805	93.5631	696.863	0.0315836	0.148204	0.517907	-1.93085	360.91	696.863	1.28631e-05	0.000229152	3.8574	3.8574	360.91	93.5631
Pif1	8.23741e-11	2.17888e-09	31.5506	31.5506	188.559	5.97641	0.000119956	0.0038488	7.80551	7.80551	46.6489	5.97641	0.00564005	0.0146566	0.247397	-4.04209	46.6489	188.559
Col4a4	8.34778e-11	2.204e-09	0.127801	-7.82465	136.363	1066.99	0.0769213	0.245702	0.573098	-1.7449	611.489	1066.99	2.20625e-06	8.97009e-05	4.48429	4.48429	611.489	136.363
Fam189a2	9.69679e-11	2.51554e-09	0.136861	-7.30667	322.219	2354.34	0.0132787	0.089569	0.468191	-2.13588	1102.28	2354.34	6.32678e-05	0.000571567	3.42091	3.42091	1102.28	322.219
Paqr7	9.71441e-11	2.51554e-09	0.343631	-2.9101	535.635	1558.75	0.0366931	0.161612	0.709377	-1.40969	1105.74	1558.75	1.15153e-05	0.000215356	2.06436	2.06436	1105.74	535.635
Egflam	9.80632e-11	2.52844e-09	0.114145	-8.76077	161.556	1415.35	0.014956	0.0964056	0.443779	-2.25337	628.105	1415.35	5.23529e-05	0.000507936	3.88785	3.88785	628.105	161.556
Ear1	9.92699e-11	2.55495e-09	0.0875809	-11.418	29.6667	338.735	0.0337252	0.154116	0.457508	-2.18576	154.974	338.735	1.18683e-05	0.00021886	5.22383	5.22383	154.974	29.6667
Dll4	1.06722e-10	2.72712e-09	0.21598	-4.63007	347.721	1609.97	0.0151547	0.0969005	0.563109	-1.77585	906.589	1609.97	5.48211e-05	0.000521625	2.60723	2.60723	906.589	347.721
Msl3l2	1.07551e-10	2.74271e-09	0.12334	-8.10766	36.5376	296.234	0.00367234	0.0394825	0.397653	-2.51476	117.798	296.234	0.000326544	0.00170045	3.22403	3.22403	117.798	36.5376
Rcor2	1.07715e-10	2.74271e-09	23.0694	23.0694	451.677	19.5791	0.00049524	0.0101241	5.46476	5.46476	106.995	19.5791	0.00258506	0.00791975	0.236884	-4.22148	106.995	451.677
Birc5	1.11425e-10	2.8221e-09	20.7089	20.7089	780.499	37.6891	8.98074e-05	0.00308929	6.31105	6.31105	237.858	37.6891	0.0106501	0.0242873	0.304751	-3.28137	237.858	780.499
Ppp1r14b	1.12055e-10	2.83306e-09	9.30593	9.30593	2474.93	265.952	0.000278739	0.00692493	3.51664	3.51664	935.256	265.952	0.00480347	0.0128847	0.377893	-2.64626	935.256	2474.93
Ptprk	1.13104e-10	2.85452e-09	0.195963	-5.103	290.364	1481.73	0.00473616	0.047256	0.491083	-2.03631	727.653	1481.73	0.000282566	0.00152528	2.506	2.506	727.653	290.364
Gm5643	1.14277e-10	2.87906e-09	4.3999	4.3999	585.07	132.974	0.148389	0.349539	1.39701	1.39701	185.765	132.974	5.47457e-07	4.46446e-05	0.317509	-3.14952	185.765	585.07
Steap1	1.18862e-10	2.96326e-09	17.9792	17.9792	313.13	17.4162	0.000179596	0.00517107	5.39961	5.39961	94.0406	17.4162	0.00609627	0.0155809	0.300325	-3.32973	94.0406	313.13
Smyd2	1.19157e-10	2.96545e-09	4.66113	4.66113	987.16	211.786	0.000813487	0.0142379	2.22906	2.22906	472.083	211.786	0.00193736	0.00633972	0.478223	-2.09107	472.083	987.16
Ccne1	1.20409e-10	2.98623e-09	11.7261	11.7261	188.365	16.0638	0.000101975	0.00341748	4.45473	4.45473	71.5599	16.0638	0.00894859	0.0211032	0.3799	-2.63227	71.5599	188.365
Prrx1	1.20839e-10	2.98623e-09	11.2665	11.2665	2884.57	256.03	5.86281e-05	0.00230809	4.53555	4.53555	1161.24	256.03	0.0153505	0.0327164	0.402567	-2.48406	1161.24	2884.57
Epha4	1.21035e-10	2.98623e-09	0.11257	-8.88336	41.5169	368.809	0.0239986	0.126304	0.471502	-2.12088	173.894	368.809	2.54812e-05	0.000328544	4.18853	4.18853	173.894	41.5169
Tubb6	1.24274e-10	3.06087e-09	6.4358	6.4358	2733.1	424.672	0.00486633	0.0480501	2.26004	2.26004	959.778	424.672	0.000292596	0.00156584	0.351167	-2.84764	959.778	2733.1
Cxcl14	1.26771e-10	3.10101e-09	0.193452	-5.16925	481.935	2491.24	0.00343392	0.0377734	0.474399	-2.10793	1181.84	2491.24	0.000449095	0.00214504	2.45229	2.45229	1181.84	481.935
Bmp5	1.30263e-10	3.17018e-09	0.140696	-7.1075	165.569	1176.78	0.0995328	0.282546	0.606688	-1.64829	713.938	1176.78	1.69879e-06	8.10977e-05	4.31203	4.31203	713.938	165.569
Bmp4	1.33402e-10	3.23556e-09	0.206915	-4.83291	229.564	1109.46	0.0132735	0.089569	0.546531	-1.82972	606.357	1109.46	7.6534e-05	0.0006469	2.64134	2.64134	606.357	229.564
Smarcc1	1.33846e-10	3.23658e-09	2.61857	2.61857	1484.53	566.925	0.085352	0.259619	1.29506	1.29506	734.202	566.925	2.54624e-06	9.61389e-05	0.494568	-2.02197	734.202	1484.53
Kif22	1.33896e-10	3.23658e-09	17.4998	17.4998	379.652	21.6946	0.000116397	0.00376841	5.59493	5.59493	121.38	21.6946	0.0091504	0.02148	0.319714	-3.1278	121.38	379.652
1110038B12Rik	1.35227e-10	3.26324e-09	19.8716	19.8716	602.684	30.3289	0.000370043	0.00833909	5.26398	5.26398	159.651	30.3289	0.00388371	0.0109272	0.2649	-3.77501	159.651	602.684
H2ax	1.37697e-10	3.31168e-09	6.06346	6.06346	1664.53	274.519	0.00294803	0.0344612	2.30657	2.30657	633.196	274.519	0.000559414	0.00251105	0.380404	-2.62878	633.196	1664.53
Gpi1	1.39319e-10	3.33944e-09	2.51857	2.51857	6258.67	2485.01	0.122791	0.315069	1.24892	1.24892	3103.58	2485.01	1.09291e-06	6.36731e-05	0.495885	-2.0166	3103.58	6258.67
Arntl2	1.40713e-10	3.35601e-09	14.0623	14.0623	146.766	10.4368	0.000889514	0.0150855	3.98593	3.98593	41.6004	10.4368	0.00142942	0.00503818	0.283447	-3.528	41.6004	146.766
Racgap1	1.43219e-10	3.40443e-09	11.3275	11.3275	1222.59	107.931	0.000202526	0.00560569	4.0869	4.0869	441.103	107.931	0.00681204	0.0170344	0.360794	-2.77167	441.103	1222.59
Itga8	1.43956e-10	3.41628e-09	0.0908084	-11.0122	342.992	3777.1	0.0894361	0.266298	0.530368	-1.88548	2003.25	3777.1	2.40423e-06	9.28432e-05	5.84052	5.84052	2003.25	342.992
Oaf	1.44997e-10	3.43527e-09	13.3997	13.3997	1827.44	136.38	0.000857131	0.0147508	3.85961	3.85961	526.372	136.38	0.00204028	0.00658615	0.288038	-3.47176	526.372	1827.44
Napsa	1.50351e-10	3.53869e-09	0.287756	-3.47517	1343.06	4667.36	0.0520366	0.197833	0.685709	-1.45834	3200.45	4667.36	8.04844e-06	0.000173715	2.38296	2.38296	3200.45	1343.06
Dram1	1.54225e-10	3.60613e-09	0.235412	-4.24787	1194.36	5073.47	0.0874703	0.263183	0.680019	-1.47055	3450.06	5073.47	2.6821e-06	9.98186e-05	2.88863	2.88863	3450.06	1194.36
Gucy1b1	1.56446e-10	3.63432e-09	0.117774	-8.49082	251.534	2135.73	0.0642289	0.220946	0.539775	-1.85262	1152.81	2135.73	5.29299e-06	0.000144823	4.58314	4.58314	1152.81	251.534
C3ar1	1.59315e-10	3.69496e-09	7.65813	7.65813	590.863	77.155	0.00300426	0.0348899	2.57883	2.57883	198.969	77.155	0.000571164	0.00254939	0.336744	-2.96962	198.969	590.863
Dlc1	1.61435e-10	3.72602e-09	0.193036	-5.18037	942.163	4880.75	0.025156	0.129931	0.562577	-1.77753	2745.8	4880.75	3.22122e-05	0.000378765	2.91436	2.91436	2745.8	942.163
Cks2	1.61919e-10	3.73117e-09	13.7803	13.7803	456.843	33.1518	0.000182312	0.00521207	4.66028	4.66028	154.497	33.1518	0.0073979	0.0181226	0.338183	-2.95698	154.497	456.843
Ttc30b	1.63604e-10	3.76395e-09	0.279642	-3.576	82.5685	295.265	0.0819317	0.25416	0.712306	-1.40389	210.319	295.265	2.97856e-06	0.000106028	2.54721	2.54721	210.319	82.5685
Rtn4rl1	1.6831e-10	3.82912e-09	0.191416	-5.22423	61.4531	321.045	0.022958	0.122585	0.561209	-1.78187	180.173	321.045	3.47297e-05	0.000394396	2.93188	2.93188	180.173	61.4531
Bmpr2	1.74508e-10	3.96212e-09	0.22988	-4.3501	1961.93	8534.58	0.159471	0.363888	0.723391	-1.38238	6173.84	8534.58	6.48112e-07	4.88131e-05	3.14682	3.14682	6173.84	1961.93
Pgam1	1.7471e-10	3.96212e-09	5.70253	5.70253	7160.36	1255.65	0.00281793	0.0335776	2.25903	2.25903	2836.54	1255.65	0.000682126	0.00290426	0.396145	-2.52433	2836.54	7160.36
Cenpf	1.75315e-10	3.96955e-09	15.0586	15.0586	798.874	53.051	0.0011763	0.0181389	3.98016	3.98016	211.151	53.051	0.00160743	0.00550032	0.264311	-3.78342	211.151	798.874
Pamr1	1.75948e-10	3.97759e-09	0.0936969	-10.6727	45.292	483.388	0.104323	0.289297	0.552337	-1.81049	266.993	483.388	1.79521e-06	8.25491e-05	5.89493	5.89493	266.993	45.292
Kif2c	1.77398e-10	4.00406e-09	15.5363	15.5363	288.763	18.5863	0.00019582	0.00552698	4.98982	4.98982	92.7425	18.5863	0.00690237	0.0172078	0.321172	-3.1136	92.7425	288.763
Inf2	1.78513e-10	4.02061e-09	3.08807	3.08807	2023.23	655.176	0.0859905	0.260766	1.35532	1.35532	887.976	655.176	3.10436e-06	0.000108749	0.43889	-2.27847	887.976	2023.23
Kat2a	1.78961e-10	4.02061e-09	3.1061	3.1061	1098.97	353.812	0.0618126	0.217008	1.39503	1.39503	493.579	353.812	6.34905e-06	0.000158009	0.449128	-2.22654	493.579	1098.97
Apbb1	1.82787e-10	4.0934e-09	0.206447	-4.84385	294.401	1426.03	0.0835161	0.257125	0.652856	-1.53173	930.995	1426.03	3.3312e-06	0.000112377	3.16234	3.16234	930.995	294.401
Igfbp7	1.88008e-10	4.17115e-09	0.281727	-3.54953	1907.2	6769.67	0.0550136	0.20432	0.683069	-1.46398	4624.16	6769.67	8.45433e-06	0.000178702	2.42458	2.42458	4624.16	1907.2
Mcph1	1.92243e-10	4.24598e-09	4.75843	4.75843	258.194	54.2603	0.00173468	0.0241245	2.1658	2.1658	117.517	54.2603	0.00110378	0.00415113	0.455151	-2.19707	117.517	258.194
Rps26	1.92251e-10	4.24598e-09	4.2249	4.2249	7477.75	1769.92	0.00543826	0.0517936	1.87619	1.87619	3320.72	1769.92	0.000332166	0.00172221	0.44408	-2.25185	3320.72	7477.75
Pclaf	1.92271e-10	4.24598e-09	16.8505	16.8505	995.178	59.0594	7.15818e-05	0.00264004	5.82943	5.82943	344.282	59.0594	0.0159756	0.0337882	0.345951	-2.89059	344.282	995.178
Igfbp4	1.95435e-10	4.3092e-09	4.56457	4.56457	20816.2	4560.38	0.0308692	0.145921	1.67362	1.67362	7632.35	4560.38	2.58972e-05	0.000330588	0.366655	-2.72736	7632.35	20816.2
Cks1b	1.962e-10	4.31943e-09	19.6909	19.6909	1377.31	69.9464	3.98901e-05	0.00173047	6.85314	6.85314	479.353	69.9464	0.023443	0.046227	0.348035	-2.87327	479.353	1377.31
Plk1	2.06721e-10	4.51797e-09	14.8645	14.8645	565.682	38.0559	0.00137997	0.0203791	3.90324	3.90324	148.541	38.0559	0.00146346	0.00512706	0.262588	-3.80825	148.541	565.682
Csrp1	2.06797e-10	4.51797e-09	0.338928	-2.95048	3376.7	9962.89	0.0358602	0.15955	0.699802	-1.42898	6972.05	9962.89	2.05602e-05	0.000291015	2.06475	2.06475	6972.05	3376.7
Slc25a35	2.10207e-10	4.58547e-09	0.21127	-4.73329	38.8488	183.883	0.0102882	0.0771623	0.544197	-1.83757	100.069	183.883	0.000124971	0.000874845	2.57584	2.57584	100.069	38.8488
Tk1	2.16553e-10	4.69858e-09	17.8556	17.8556	887.872	49.7251	0.000214983	0.00582652	5.37615	5.37615	267.33	49.7251	0.00771394	0.0187445	0.301091	-3.32126	267.33	887.872
Kifc1	2.23517e-10	4.83518e-09	14.3589	14.3589	521.107	36.2915	0.000286727	0.00703784	4.60205	4.60205	167.015	36.2915	0.00611875	0.0156217	0.320501	-3.12011	167.015	521.107
Raver2	2.27235e-10	4.88983e-09	0.0953674	-10.4858	64.1728	672.901	0.117838	0.308275	0.563639	-1.77419	379.273	672.901	1.66458e-06	8.02027e-05	5.91018	5.91018	379.273	64.1728
Mamdc2	2.28574e-10	4.91126e-09	0.0674386	-14.8283	131.653	1952.19	0.0378219	0.164658	0.414935	-2.41001	810.035	1952.19	1.94746e-05	0.00028358	6.15279	6.15279	810.035	131.653
Mid1	2.36502e-10	5.06638e-09	4.59198	4.59198	1308.7	284.996	0.90644	0.948392	1.02881	1.02881	293.206	284.996	5.08022e-10	8.19699e-07	0.224045	-4.4634	293.206	1308.7
Thsd1	2.38509e-10	5.10175e-09	0.196037	-5.10107	134.523	686.214	0.00681537	0.0600912	0.501351	-1.99461	344.034	686.214	0.000270499	0.00148358	2.55743	2.55743	344.034	134.523
Nolc1	2.3984e-10	5.12256e-09	3.37301	3.37301	1776.3	526.62	0.0350237	0.157508	1.49986	1.49986	789.855	526.62	2.35629e-05	0.000315421	0.444663	-2.24889	789.855	1776.3
Irx5	2.40947e-10	5.1365e-09	0.237336	-4.21344	111.91	471.528	0.0284953	0.140513	0.611826	-1.63445	288.493	471.528	3.21179e-05	0.000378589	2.5779	2.5779	288.493	111.91
Tmem140	2.41211e-10	5.1365e-09	0.324567	-3.08103	314.731	969.697	0.0386742	0.166545	0.694161	-1.44059	673.126	969.697	1.94193e-05	0.00028358	2.13873	2.13873	673.126	314.731
Rasgrp3	2.42733e-10	5.15643e-09	0.135523	-7.3788	192.028	1416.94	0.0578075	0.209849	0.550939	-1.81508	780.647	1416.94	8.97552e-06	0.000185339	4.06527	4.06527	780.647	192.028
Tmem47	2.45384e-10	5.19444e-09	0.205282	-4.87136	140.544	684.64	0.215858	0.430092	0.7359	-1.35888	503.827	684.64	3.41147e-07	3.48889e-05	3.58483	3.58483	503.827	140.544
Arhgap11a	2.49891e-10	5.27425e-09	3.2521	3.2521	453.023	139.302	0.18198	0.388851	1.28535	1.28535	179.051	139.302	5.78763e-07	4.5637e-05	0.395236	-2.53013	179.051	453.023
Eno1b	2.54052e-10	5.34631e-09	4.7545	4.7545	4066.52	855.3	0.00560445	0.0527665	1.98016	1.98016	1693.63	855.3	0.000375868	0.00188924	0.416481	-2.40107	1693.63	4066.52
Dcxr	2.57545e-10	5.41185e-09	0.30367	-3.29305	337.015	1109.81	0.175607	0.381705	0.775859	-1.28889	861.053	1109.81	6.62783e-07	4.93981e-05	2.55494	2.55494	861.053	337.015
Acvr2a	2.58964e-10	5.42739e-09	0.39079	-2.55892	242.136	619.608	0.152746	0.355461	0.810534	-1.23375	502.213	619.608	9.67439e-07	6.04991e-05	2.07409	2.07409	502.213	242.136
Cadm1	2.59426e-10	5.42739e-09	0.266754	-3.74877	914.142	3426.91	0.0636436	0.220037	0.679098	-1.47254	2327.21	3426.91	7.87031e-06	0.000172399	2.54578	2.54578	2327.21	914.142
Ppfibp2	2.59617e-10	5.42739e-09	0.141115	-7.08644	75.7592	536.863	0.070653	0.233121	0.575021	-1.73907	308.708	536.863	5.95099e-06	0.000152888	4.07485	4.07485	308.708	75.7592
Ndst1	2.59802e-10	5.42739e-09	0.270015	-3.7035	2249.31	8330.31	0.0277808	0.138219	0.63419	-1.57681	5283.01	8330.31	3.75755e-05	0.000415859	2.34873	2.34873	5283.01	2249.31
Tbx2	2.62279e-10	5.47116e-09	0.165776	-6.03223	816.502	4925.33	0.0447462	0.182024	0.565526	-1.76827	2785.4	4925.33	1.59962e-05	0.000258542	3.41138	3.41138	2785.4	816.502
Arhgef6	2.6543e-10	5.52078e-09	0.285107	-3.50746	205.761	721.697	0.209673	0.422297	0.781221	-1.28005	563.804	721.697	4.00007e-07	3.90422e-05	2.7401	2.7401	563.804	205.761
Dbf4	2.68538e-10	5.56924e-09	6.69486	6.69486	469.04	70.0598	0.00262624	0.0321759	2.48188	2.48188	173.88	70.0598	0.000882788	0.00353165	0.370715	-2.69749	173.88	469.04
Mageh1	2.709e-10	5.602e-09	0.16175	-6.18238	54.1014	334.475	0.062549	0.217727	0.590175	-1.69441	197.399	334.475	7.64773e-06	0.000170998	3.64868	3.64868	197.399	54.1014
Plvap	2.80156e-10	5.76011e-09	0.145804	-6.85851	1610.24	11043.8	0.0225256	0.121165	0.498677	-2.00531	5507.31	11043.8	5.59589e-05	0.00052717	3.42018	3.42018	5507.31	1610.24
Gpkow	2.82889e-10	5.80795e-09	0.442589	-2.25944	291.94	659.619	0.361977	0.577318	0.890176	-1.12337	587.178	659.619	6.6981e-08	1.26118e-05	2.0113	2.0113	587.178	291.94
Dancr	2.90228e-10	5.89937e-09	8.43598	8.43598	209.056	24.7815	0.0162886	0.101079	2.27397	2.27397	56.3522	24.7815	7.89588e-05	0.000658797	0.269556	-3.70981	56.3522	209.056
Bambi	2.914e-10	5.90198e-09	0.200691	-4.98278	68.3124	340.385	0.176	0.382064	0.712948	-1.40263	242.677	340.385	6.86224e-07	5.06179e-05	3.55246	3.55246	242.677	68.3124
Hmga2-ps1	2.91588e-10	5.90198e-09	8.61945	8.61945	549.292	63.727	0.00552129	0.0522896	2.5897	2.5897	165.034	63.727	0.000391064	0.00194648	0.300449	-3.32836	165.034	549.292
Stx1a	2.91593e-10	5.90198e-09	3.87118	3.87118	246.609	63.7039	0.0236565	0.125141	1.63446	1.63446	104.121	63.7039	4.85248e-05	0.000486267	0.422212	-2.36848	104.121	246.609
Ehd4	2.93783e-10	5.9379e-09	0.204696	-4.8853	2207.64	10785	0.0277151	0.137997	0.574803	-1.73973	6199.24	10785	4.09874e-05	0.000437709	2.80809	2.80809	6199.24	2207.64
Scx	2.95068e-10	5.95546e-09	0.26103	-3.83098	55.8151	213.827	0.0221006	0.120678	0.622118	-1.60741	133.025	213.827	5.18171e-05	0.000506146	2.38332	2.38332	133.025	55.8151
Troap	2.98977e-10	6.02585e-09	25.3608	25.3608	193.531	7.63109	0.000745963	0.0134952	5.70918	5.70918	43.5673	7.63109	0.0024873	0.00767592	0.225118	-4.44211	43.5673	193.531
Tcof1	3.00194e-10	6.04188e-09	2.38672	2.38672	1113.55	466.56	0.751377	0.858323	1.04498	1.04498	487.547	466.56	2.23759e-09	2.00409e-06	0.437832	-2.28398	487.547	1113.55
Aspm	3.14623e-10	6.2793e-09	15.2127	15.2127	520.725	34.2297	0.000381697	0.00852118	4.66638	4.66638	159.729	34.2297	0.00571809	0.0148101	0.306743	-3.26006	159.729	520.725
Lamc2	3.18015e-10	6.33815e-09	0.199621	-5.0095	507.036	2540	0.0509184	0.195714	0.607188	-1.64694	1542.26	2540	1.42069e-05	0.000241205	3.04171	3.04171	1542.26	507.036
Ccn5	3.21376e-10	6.39624e-09	0.156348	-6.39601	139.363	891.366	0.0606109	0.21437	0.577013	-1.73306	514.33	891.366	9.84865e-06	0.000196014	3.69058	3.69058	514.33	139.363
Pdcd5	3.23143e-10	6.42246e-09	3.02421	3.02421	214.717	70.9995	0.0559746	0.206177	1.40736	1.40736	99.9219	70.9995	1.11191e-05	0.000211027	0.465365	-2.14885	99.9219	214.717
Adgrl3	3.38577e-10	6.6748e-09	0.194812	-5.13315	173.94	892.86	0.131287	0.326734	0.676844	-1.47744	604.327	892.86	1.77523e-06	8.24791e-05	3.47434	3.47434	604.327	173.94
Snhg15	3.42039e-10	6.73257e-09	11.7236	11.7236	138.48	11.812	0.00122509	0.0186898	3.59809	3.59809	42.5007	11.812	0.0017388	0.00584639	0.306909	-3.2583	42.5007	138.48
Maged2	3.45853e-10	6.78842e-09	0.223454	-4.47519	135.832	607.875	0.042622	0.17723	0.619168	-1.61507	376.377	607.875	2.03718e-05	0.000289866	2.7709	2.7709	376.377	135.832
AU021092	3.46299e-10	6.78842e-09	0.212742	-4.70053	229.933	1080.81	0.414537	0.620959	0.818757	-1.22136	884.916	1080.81	4.67177e-08	1.10352e-05	3.84859	3.84859	884.916	229.933
Rpl29	3.49845e-10	6.84854e-09	3.13051	3.13051	6336.36	2024.07	0.0489149	0.191511	1.43091	1.43091	2896.27	2024.07	1.65823e-05	0.000262916	0.457087	-2.18777	2896.27	6336.36
Tmem71	3.5035e-10	6.84906e-09	0.253689	-3.94183	100.872	397.621	0.0730546	0.237972	0.679846	-1.47092	270.321	397.621	6.88639e-06	0.000163981	2.67984	2.67984	270.321	100.872
Matn2	3.5114e-10	6.85513e-09	12.9837	12.9837	1911.76	147.243	0.000802602	0.0141695	3.93709	3.93709	579.71	147.243	0.00340164	0.00981994	0.303234	-3.29778	579.71	1911.76
Arhgef10	3.60391e-10	7.01067e-09	0.124001	-8.06444	117.865	950.517	0.0885807	0.265213	0.56947	-1.75602	541.291	950.517	4.74673e-06	0.00013558	4.59246	4.59246	541.291	117.865
Lrig1	3.6079e-10	7.01067e-09	5.88238	5.88238	3364.21	571.914	0.00357189	0.0387803	2.27918	2.27918	1303.5	571.914	0.000782167	0.00321818	0.387459	-2.58092	1303.5	3364.21
Cdca8	3.62826e-10	7.03528e-09	13.1025	13.1025	424.712	32.4146	0.000274435	0.00684792	4.46773	4.46773	144.819	32.4146	0.00786772	0.0190406	0.340982	-2.9327	144.819	424.712
Eif4ebp1	3.66852e-10	7.10373e-09	4.05483	4.05483	1723.16	424.966	0.015063	0.0968659	1.72239	1.72239	731.957	424.966	0.000122933	0.000867704	0.424775	-2.35419	731.957	1723.16
Gli3	3.68201e-10	7.1202e-09	7.67423	7.67423	555.096	72.3325	0.0213201	0.118252	2.12086	2.12086	153.407	72.3325	6.88611e-05	0.000601647	0.276361	-3.61845	153.407	555.096
Rpl26	3.72681e-10	7.19711e-09	5.12519	5.12519	1500.97	292.862	0.00741871	0.0634337	2.01239	2.01239	589.354	292.862	0.000327614	0.0017054	0.392648	-2.54681	589.354	1500.97
Lsm8	3.78147e-10	7.29284e-09	2.51122	2.51122	499.577	198.938	0.163413	0.368607	1.2296	1.2296	244.615	198.938	1.10175e-06	6.36731e-05	0.489644	-2.0423	244.615	499.577
Cybrd1	3.79697e-10	7.30305e-09	0.16693	-5.99054	47.3943	283.918	0.0811802	0.25308	0.613997	-1.62867	174.325	283.918	5.55312e-06	0.000148427	3.67817	3.67817	174.325	47.3943
Bmp1	3.80326e-10	7.30532e-09	5.57497	5.57497	4516.68	810.17	0.0143056	0.0937132	1.95902	1.95902	1587.14	810.17	0.000136558	0.000925368	0.351395	-2.8458	1587.14	4516.68
Eif2s2	3.86216e-10	7.3986e-09	3.11127	3.11127	2440.8	784.503	0.020567	0.115575	1.52256	1.52256	1194.46	784.503	7.95321e-05	0.000661689	0.489371	-2.04344	1194.46	2440.8
Smarca2	3.88428e-10	7.43103e-09	0.151447	-6.60295	614.134	4055.1	0.0624967	0.217727	0.570697	-1.75224	2314.23	4055.1	1.0923e-05	0.000208969	3.76829	3.76829	2314.23	614.134
Tspan12	3.90718e-10	7.4539e-09	0.132511	-7.54655	167.278	1262.37	0.227966	0.442722	0.678866	-1.47304	856.981	1262.37	4.26848e-07	3.97244e-05	5.1231	5.1231	856.981	167.278
Pllp	3.93671e-10	7.49127e-09	0.111973	-8.9307	77.8555	695.304	0.112942	0.301337	0.577304	-1.73219	401.402	695.304	2.83405e-06	0.000103722	5.15573	5.15573	401.402	77.8555
Tspan9	3.94473e-10	7.49655e-09	0.336159	-2.97478	1298.9	3863.94	0.0326081	0.151108	0.689524	-1.45028	2664.28	3863.94	3.76817e-05	0.000415938	2.05118	2.05118	2664.28	1298.9
Bri3bp	4.07402e-10	7.732e-09	3.53498	3.53498	899.757	254.53	0.0231657	0.123109	1.58418	1.58418	403.219	254.53	6.71793e-05	0.000591956	0.448142	-2.23143	403.219	899.757
Elmo3	4.08708e-10	7.74651e-09	0.244478	-4.09035	80.7024	330.101	0.062925	0.218398	0.662607	-1.50919	218.728	330.101	1.03503e-05	0.000202617	2.7103	2.7103	218.728	80.7024
Snhg6	4.1843e-10	7.92028e-09	10.2233	10.2233	423.843	41.4586	0.00477578	0.0474263	2.87031	2.87031	118.999	41.4586	0.000560167	0.00251285	0.280762	-3.56174	118.999	423.843
Timm8a1	4.21672e-10	7.96644e-09	6.52758	6.52758	746.983	114.435	0.000490798	0.0100704	2.85423	2.85423	326.623	114.435	0.00559741	0.0145687	0.437257	-2.28698	326.623	746.983
Dnajc2	4.21982e-10	7.96644e-09	2.55976	2.55976	771.083	301.233	0.164712	0.369657	1.23399	1.23399	371.719	301.233	1.18211e-06	6.63374e-05	0.482074	-2.07437	371.719	771.083
Pltp	4.28772e-10	8.08215e-09	0.173324	-5.76954	1389.76	8018.26	0.0503028	0.194166	0.57751	-1.73157	4630.62	8018.26	1.81039e-05	0.000274477	3.33196	3.33196	4630.62	1389.76
Snrpe	4.29241e-10	8.08215e-09	4.70092	4.70092	529.702	112.681	0.0164167	0.101493	1.81772	1.81772	204.821	112.681	0.00011563	0.000832032	0.386672	-2.58617	204.821	529.702
Cdca5	4.30253e-10	8.09056e-09	20.6312	20.6312	374.316	18.1433	9.67783e-05	0.00329737	6.64906	6.64906	120.636	18.1433	0.0172736	0.0360014	0.322283	-3.10287	120.636	374.316
Myo6	4.32654e-10	8.12504e-09	0.180969	-5.5258	279.385	1543.83	0.0932815	0.272333	0.63266	-1.58063	976.718	1543.83	4.92918e-06	0.000138307	3.49596	3.49596	976.718	279.385
Rpl14	4.34394e-10	8.14703e-09	3.60034	3.60034	5726.48	1590.54	0.0403823	0.171349	1.52337	1.52337	2422.98	1590.54	2.75931e-05	0.000343354	0.423118	-2.36341	2422.98	5726.48
Spag5	4.39525e-10	8.21832e-09	14.6181	14.6181	366.603	25.0786	0.000895012	0.0150855	4.19097	4.19097	105.104	25.0786	0.00315527	0.00927524	0.286696	-3.48801	105.104	366.603
Ndnf	4.39918e-10	8.21832e-09	0.13214	-7.56776	216.639	1639.47	0.127463	0.322185	0.611119	-1.63634	1001.91	1639.47	2.36637e-06	9.23807e-05	4.6248	4.6248	1001.91	216.639
Lrfn4	4.44272e-10	8.28683e-09	2.17003	2.17003	559.404	257.786	0.536911	0.717051	1.08059	1.08059	278.56	257.786	1.94328e-08	7.59568e-06	0.497959	-2.0082	278.56	559.404
Ifi208	4.47001e-10	8.30725e-09	0.162615	-6.14951	63.4708	390.314	0.0104699	0.0781552	0.479534	-2.08536	187.169	390.314	0.000215065	0.00125513	2.9489	2.9489	187.169	63.4708
Fat4	4.56748e-10	8.46641e-09	0.113712	-8.79413	47.2079	415.152	0.0471519	0.187794	0.505772	-1.97717	209.973	415.152	1.95172e-05	0.00028358	4.44783	4.44783	209.973	47.2079
Adcy8	4.59786e-10	8.50069e-09	0.0672226	-14.876	51.8695	771.608	0.103339	0.287478	0.497312	-2.01081	383.73	771.608	3.9028e-06	0.000122208	7.39799	7.39799	383.73	51.8695
Cdca7	4.64267e-10	8.57247e-09	8.85158	8.85158	845.081	95.4724	0.000703401	0.0129379	3.27912	3.27912	313.065	95.4724	0.00432441	0.0118776	0.370456	-2.69938	313.065	845.081
Cx3cl1	4.70322e-10	8.65077e-09	0.268871	-3.71925	270.714	1006.86	0.0289588	0.141477	0.632569	-1.58085	636.906	1006.86	5.08914e-05	0.000500519	2.35269	2.35269	636.906	270.714
Ptprm	4.7497e-10	8.71388e-09	0.17558	-5.6954	467.809	2664.36	0.0294252	0.143076	0.544959	-1.835	1451.97	2664.36	5.06281e-05	0.000498615	3.10376	3.10376	1451.97	467.809
C130074G19Rik	4.76797e-10	8.73619e-09	0.144942	-6.89934	284.944	1965.93	0.100174	0.28341	0.601507	-1.66249	1182.52	1965.93	4.51186e-06	0.000131455	4.15	4.15	1182.52	284.944
Creb3l1	4.88779e-10	8.93286e-09	0.226186	-4.42115	80.0639	353.974	0.00170444	0.0238189	0.477533	-2.0941	169.034	353.974	0.00186518	0.006167	2.11124	2.11124	169.034	80.0639
Tnfsf10	4.93941e-10	9.01569e-09	0.0943925	-10.5941	225.467	2388.61	0.122041	0.313772	0.557146	-1.79486	1330.8	2388.61	2.89181e-06	0.000104704	5.90244	5.90244	1330.8	225.467
Slc16a9	4.95757e-10	9.0258e-09	0.092712	-10.7861	159.085	1715.9	0.0458076	0.184425	0.46741	-2.13945	802.028	1715.9	2.34332e-05	0.000314439	5.04152	5.04152	802.028	159.085
St8sia4	4.9666e-10	9.03075e-09	0.225887	-4.427	177.599	786.23	0.0718618	0.235793	0.652274	-1.5331	512.837	786.23	9.50831e-06	0.000191101	2.88761	2.88761	512.837	177.599
Cep55	5.1656e-10	9.32153e-09	14.3171	14.3171	284.29	19.8567	0.000110317	0.00362074	5.26569	5.26569	104.559	19.8567	0.0170274	0.0355815	0.36779	-2.71895	104.559	284.29
Ablim3	5.21086e-10	9.39136e-09	0.129422	-7.72666	193.51	1495.18	0.0922052	0.270592	0.575894	-1.73643	861.068	1495.18	5.79059e-06	0.000150488	4.44974	4.44974	861.068	193.51
Rrm2	5.2193e-10	9.39474e-09	9.33434	9.33434	728.9	78.0879	0.00115043	0.0179332	3.22538	3.22538	251.863	78.0879	0.00293324	0.00876846	0.345539	-2.89403	251.863	728.9
Lysmd2	5.23716e-10	9.40324e-09	0.276184	-3.62077	112.454	407.171	0.0456845	0.184154	0.664972	-1.50382	270.757	407.171	2.35007e-05	0.000314884	2.40771	2.40771	270.757	112.454
Cdca2	5.26377e-10	9.4345e-09	9.67659	9.67659	189.303	19.563	0.000710333	0.0130319	3.47443	3.47443	67.9701	19.563	0.00401062	0.0112203	0.359055	-2.78509	67.9701	189.303
Fam53b	5.26776e-10	9.4345e-09	0.206023	-4.85382	273.267	1326.39	0.0433835	0.178962	0.599561	-1.66789	795.252	1326.39	2.71216e-05	0.000340747	2.91016	2.91016	795.252	273.267
Sh2d5	5.34606e-10	9.56276e-09	66.1343	66.1343	328.318	4.96441	0.000504993	0.0102648	10.551	10.551	52.3796	4.96441	0.00467878	0.0126351	0.159539	-6.26804	52.3796	328.318
Lig1	5.39874e-10	9.62466e-09	4.16475	4.16475	768.537	184.534	0.0223487	0.121091	1.69349	1.69349	312.505	184.534	8.49901e-05	0.000687901	0.406624	-2.45928	312.505	768.537
Ecm2	5.41791e-10	9.63109e-09	0.125536	-7.96584	55.9016	445.304	0.0625106	0.217727	0.541152	-1.84791	240.977	445.304	1.28748e-05	0.000229152	4.31073	4.31073	240.977	55.9016
Ckap2l	5.44975e-10	9.67568e-09	7.17673	7.17673	312.739	43.5768	0.00103048	0.0166435	2.84918	2.84918	124.158	43.5768	0.00318139	0.00932332	0.397002	-2.51888	124.158	312.739
Kank3	5.48744e-10	9.72844e-09	0.284857	-3.51053	633.831	2225.09	0.207273	0.419707	0.775303	-1.28982	1725.12	2225.09	7.60056e-07	5.45467e-05	2.72173	2.72173	1725.12	633.831
Snhg12	5.49307e-10	9.72844e-09	6.36018	6.36018	359.601	56.5394	0.00318997	0.036229	2.41932	2.41932	136.787	56.5394	0.00104918	0.00399302	0.380385	-2.62892	136.787	359.601
Lrat	5.52846e-10	9.76695e-09	0.0508336	-19.672	73.015	1436.35	0.0123766	0.0862265	0.302859	-3.30186	435.013	1436.35	0.000204238	0.00120921	5.95786	5.95786	435.013	73.015
S100a4	5.56839e-10	9.81326e-09	25.446	25.446	5492.86	215.863	7.03644e-05	0.00262165	7.96075	7.96075	1718.43	215.863	0.025739	0.0498679	0.312849	-3.19643	1718.43	5492.86
Cdk1	5.60423e-10	9.86427e-09	23.8171	23.8171	1049.84	44.0791	0.000146393	0.00443831	6.97855	6.97855	307.608	44.0791	0.0155921	0.0331191	0.293006	-3.4129	307.608	1049.84
Nuak1	5.67625e-10	9.96652e-09	0.266754	-3.74877	231.935	869.471	0.00698595	0.0611431	0.564647	-1.77102	490.944	869.471	0.0004469	0.00213895	2.11673	2.11673	490.944	231.935
Aurka	6.09455e-10	1.0597e-08	11.873	11.873	402.198	33.8749	0.000456539	0.0096358	4.07715	4.07715	138.113	33.8749	0.00674849	0.0169067	0.343396	-2.91209	138.113	402.198
Wnt2	6.27311e-10	1.0881e-08	0.132621	-7.54028	37.844	285.354	0.0270642	0.135939	0.492996	-2.02842	140.678	285.354	6.21088e-05	0.000564527	3.71733	3.71733	140.678	37.844
Atic	6.3112e-10	1.09338e-08	3.59752	3.59752	2039.36	566.88	0.0113282	0.0817481	1.69044	1.69044	958.277	566.88	0.000259348	0.00144218	0.46989	-2.12816	958.277	2039.36
Rassf3	6.45549e-10	1.11568e-08	0.325356	-3.07355	1187.44	3649.66	0.128172	0.3228	0.758839	-1.3178	2769.5	3649.66	3.17729e-06	0.000109824	2.33233	2.33233	2769.5	1187.44
Prtg	6.70507e-10	1.15185e-08	78.7417	78.7417	166.493	2.11442	7.71716e-05	0.00276774	16.5802	16.5802	35.0574	2.11442	0.0156716	0.0332531	0.210564	-4.74915	35.0574	166.493
Gsn	6.78793e-10	1.16469e-08	0.161401	-6.19577	8118.49	50300.2	0.0860875	0.260888	0.602184	-1.66062	30290	50300.2	8.38826e-06	0.000178095	3.73099	3.73099	30290	8118.49
Mcm6	6.81249e-10	1.16751e-08	3.87765	3.87765	1596.42	411.699	0.014257	0.0936721	1.71437	1.71437	705.804	411.699	0.000196699	0.00117478	0.442115	-2.26185	705.804	1596.42
Pcsk5	7.05767e-10	1.20808e-08	0.162516	-6.15325	61.4465	378.096	0.00783999	0.06547	0.461805	-2.16542	174.606	378.096	0.000414812	0.00202316	2.8416	2.8416	174.606	61.4465
Angpt1	7.09352e-10	1.21276e-08	0.167351	-5.97546	178.043	1063.89	0.24166	0.457246	0.713499	-1.40154	759.086	1063.89	5.80429e-07	4.5637e-05	4.26349	4.26349	759.086	178.043
Fbxl16	7.18166e-10	1.22491e-08	4.06801	4.06801	265.868	65.3557	0.0443409	0.181291	1.58842	1.58842	103.813	65.3557	3.04929e-05	0.000365455	0.390467	-2.56104	103.813	265.868
Crlf1	7.27372e-10	1.23728e-08	0.331582	-3.01584	100.413	302.829	0.0622051	0.217339	0.720713	-1.38751	218.253	302.829	1.61051e-05	0.000258853	2.17356	2.17356	218.253	100.413
Mal	7.28016e-10	1.23728e-08	0.298179	-3.3537	142.191	476.866	0.0241854	0.127053	0.645556	-1.54905	307.844	476.866	8.87758e-05	0.000702644	2.165	2.165	307.844	142.191
Igsf5	7.31971e-10	1.24106e-08	0.2346	-4.26258	54.2724	231.341	0.200496	0.411163	0.745721	-1.34098	172.516	231.341	9.69546e-07	6.04991e-05	3.1787	3.1787	172.516	54.2724
Tpx2	7.37635e-10	1.24779e-08	12.0579	12.0579	691.798	57.373	0.000958552	0.0158393	3.80992	3.80992	218.586	57.373	0.00409269	0.011392	0.315969	-3.16487	218.586	691.798
Bgn	7.37686e-10	1.24779e-08	0.274511	-3.64284	3237.24	11792.7	0.0173779	0.105149	0.607077	-1.64724	7159.1	11792.7	0.000156734	0.00100894	2.21149	2.21149	7159.1	3237.24
Ptprd	7.42563e-10	1.25363e-08	0.127462	-7.84547	109.367	858.035	0.087639	0.26358	0.56704	-1.76354	486.54	858.035	8.29191e-06	0.000176749	4.44869	4.44869	486.54	109.367
Pimreg	7.42891e-10	1.25363e-08	29.0454	29.0454	467.306	16.0888	0.000203582	0.00560826	7.66275	7.66275	123.285	16.0888	0.0132096	0.0289879	0.26382	-3.79046	123.285	467.306
Pcdhga11	7.66939e-10	1.29116e-08	0.188346	-5.30939	37.2155	197.591	0.00146103	0.0211816	0.430572	-2.32249	85.0773	197.591	0.00254166	0.007809	2.28607	2.28607	85.0773	37.2155
Gpihbp1	7.7184e-10	1.29756e-08	0.345367	-2.89547	535.779	1551.33	0.0379781	0.164863	0.69956	-1.42947	1085.25	1551.33	4.51418e-05	0.000466748	2.02555	2.02555	1085.25	535.779
Lama3	7.72553e-10	1.29756e-08	0.0947021	-10.5594	154.413	1630.51	0.098255	0.2807	0.532067	-1.87946	867.541	1630.51	6.71941e-06	0.000161757	5.61833	5.61833	867.541	154.413
Kntc1	7.80246e-10	1.30895e-08	9.31281	9.31281	199.139	21.3833	0.000968764	0.0159345	3.33694	3.33694	71.355	21.3833	0.00377514	0.0106742	0.358318	-2.79082	71.355	199.139
Tiam2	7.87215e-10	1.31909e-08	11.7867	11.7867	618.468	52.4716	0.0012468	0.0189604	3.66221	3.66221	192.162	52.4716	0.00331677	0.00964695	0.310706	-3.21847	192.162	618.468
Trip13	7.9395e-10	1.32882e-08	17.3988	17.3988	292.432	16.8076	0.000248666	0.00649344	5.51873	5.51873	92.7568	16.8076	0.0115636	0.025969	0.317191	-3.15267	92.7568	292.432
Snx9	8.12649e-10	1.35694e-08	3.91756	3.91756	4045.99	1032.78	0.0370285	0.16234	1.59023	1.59023	1642.37	1032.78	4.93912e-05	0.000491849	0.405924	-2.46352	1642.37	4045.99
Rundc3a	8.43464e-10	1.40185e-08	13.5277	13.5277	496.646	36.7132	8.88435e-05	0.0030635	5.29209	5.29209	194.289	36.7132	0.0252688	0.0491566	0.391203	-2.55622	194.289	496.646
Brca1	8.48514e-10	1.40698e-08	7.19376	7.19376	231.019	32.1138	0.000212469	0.00578029	3.30844	3.30844	106.247	32.1138	0.0137347	0.0298744	0.459904	-2.17437	106.247	231.019
C1qbp	8.58686e-10	1.4222e-08	4.4105	4.4105	2043.08	463.231	0.00556893	0.0525669	1.95678	1.95678	906.441	463.231	0.000766216	0.00316986	0.443664	-2.25396	906.441	2043.08
1700017B05Rik	8.63228e-10	1.42807e-08	3.19038	3.19038	1466.97	459.81	0.255716	0.47296	1.2406	1.2406	570.44	459.81	5.8036e-07	4.5637e-05	0.388856	-2.57164	570.44	1466.97
Mcm10	8.69018e-10	1.43493e-08	11.3068	11.3068	196.666	17.3935	0.000919879	0.0153599	3.73968	3.73968	65.0463	17.3935	0.00409703	0.0114001	0.330746	-3.02347	65.0463	196.666
Cdc42ep3	8.70385e-10	1.43493e-08	0.253435	-3.94579	177.126	698.9	0.0845133	0.258521	0.681818	-1.46667	476.523	698.9	1.01317e-05	0.000199429	2.69031	2.69031	476.523	177.126
Bsn	8.815e-10	1.44992e-08	9.61287	9.61287	276.402	28.7534	0.12044	0.311765	1.78578	1.78578	51.347	28.7534	4.11793e-06	0.000125584	0.185769	-5.38302	51.347	276.402
Egfl7	8.95793e-10	1.47005e-08	0.282202	-3.54356	1096.13	3884.19	0.122366	0.314148	0.727244	-1.37505	2824.75	3884.19	4.57239e-06	0.00013272	2.57703	2.57703	2824.75	1096.13
Agtr1a	9.00143e-10	1.47549e-08	0.153018	-6.53518	33.8544	221.245	0.122071	0.313772	0.630752	-1.58541	139.551	221.245	4.06171e-06	0.000125533	4.12208	4.12208	139.551	33.8544
Sgo2a	9.02606e-10	1.47784e-08	12.4603	12.4603	301.862	24.2259	0.000822715	0.0143574	3.98638	3.98638	96.5734	24.2259	0.00485783	0.0129887	0.319926	-3.12573	96.5734	301.862
Hrob	9.11982e-10	1.49148e-08	22.9335	22.9335	148.533	6.4767	0.000209517	0.00572174	6.73661	6.73661	43.631	6.4767	0.0118123	0.0264115	0.293745	-3.40431	43.631	148.533
Fscn1	9.17465e-10	1.49874e-08	12.0308	12.0308	4897.58	407.088	0.00329012	0.0369267	3.30136	3.30136	1343.94	407.088	0.00144018	0.00506738	0.27441	-3.64419	1343.94	4897.58
Plpp1	9.21105e-10	1.50233e-08	0.274924	-3.63737	628.076	2284.55	0.0481644	0.189591	0.659892	-1.5154	1507.55	2284.55	3.33276e-05	0.000384685	2.40027	2.40027	1507.55	628.076
Snhg5	9.2573e-10	1.50708e-08	4.48858	4.48858	449.981	100.25	0.110669	0.297795	1.48296	1.48296	148.668	100.25	5.72819e-06	0.000150488	0.330386	-3.02676	148.668	449.981
Zhx1	9.52042e-10	1.5394e-08	0.407598	-2.4534	493.395	1210.5	0.264914	0.48249	0.849934	-1.17656	1028.84	1210.5	5.59466e-07	4.49773e-05	2.08523	2.08523	1028.84	493.395
Wdr12	9.6315e-10	1.55561e-08	4.99185	4.99185	481.387	96.4346	0.000721861	0.0131859	2.43866	2.43866	235.171	96.4346	0.00600824	0.0154165	0.488529	-2.04696	235.171	481.387
Umps	9.65487e-10	1.55762e-08	4.33755	4.33755	940.329	216.788	0.00303064	0.0350506	2.03946	2.03946	442.13	216.788	0.00159513	0.00547263	0.470186	-2.12682	442.13	940.329
Dchs1	9.69749e-10	1.56274e-08	0.216116	-4.62715	114.561	530.093	0.00943627	0.0733476	0.525123	-1.90431	278.364	530.093	0.000410125	0.00201118	2.42982	2.42982	278.364	114.561
Lgals1	9.77429e-10	1.56805e-08	17.02	17.02	23939.9	1406.57	0.000155551	0.00464703	5.77507	5.77507	8123.04	1406.57	0.0197068	0.0400688	0.33931	-2.94716	8123.04	23939.9
Pfdn6	9.80222e-10	1.56901e-08	2.67946	2.67946	920.374	343.492	0.138178	0.336292	1.27133	1.27133	436.691	343.492	3.61439e-06	0.000116491	0.474471	-2.10761	436.691	920.374
Adamts14	9.84421e-10	1.57397e-08	13.742	13.742	1192.36	86.7676	0.000557121	0.0109511	4.39812	4.39812	381.615	86.7676	0.00759392	0.0185221	0.32005	-3.12451	381.615	1192.36
Gja1	9.95178e-10	1.5894e-08	4.53845	4.53845	5101	1123.95	0.00121057	0.0185078	2.22857	2.22857	2504.81	1123.95	0.00403589	0.011269	0.491043	-2.03648	2504.81	5101
Arhgef3	1.00045e-09	1.59603e-08	0.167047	-5.98632	387.369	2318.92	0.163514	0.368717	0.665612	-1.50238	1543.5	2318.92	2.37574e-06	9.23807e-05	3.98457	3.98457	1543.5	387.369
Cldn1	1.0017e-09	1.59626e-08	0.186549	-5.36053	31.9971	171.521	0.547628	0.723258	0.85287	-1.17251	146.285	171.521	3.37935e-08	1.01351e-05	4.57183	4.57183	146.285	31.9971
Eef1g	1.01824e-09	1.61721e-08	4.29662	4.29662	9985.89	2324.13	0.00257696	0.0318191	2.05372	2.05372	4773.11	2324.13	0.00197913	0.00644035	0.477986	-2.09211	4773.11	9985.89
Top2a	1.02858e-09	1.63001e-08	13.0416	13.0416	2075.18	159.121	0.000427696	0.00917591	4.40359	4.40359	700.702	159.121	0.00965845	0.022448	0.337658	-2.96158	700.702	2075.18
Col18a1	1.03391e-09	1.63472e-08	8.96465	8.96465	7866.78	877.533	0.00931005	0.0726616	2.54603	2.54603	2234.23	877.533	0.00045635	0.00216834	0.284008	-3.52103	2234.23	7866.78
Nop16	1.03479e-09	1.63472e-08	4.44203	4.44203	900.309	202.679	0.00357542	0.0387803	2.0403	2.0403	413.526	202.679	0.00138731	0.00492797	0.459316	-2.17715	413.526	900.309
Fgfr4	1.03498e-09	1.63472e-08	0.0862254	-11.5975	51.9781	602.816	0.0610981	0.215401	0.475391	-2.10353	286.573	602.816	2.16663e-05	0.000299849	5.51335	5.51335	286.573	51.9781
Bzw2	1.03995e-09	1.64077e-08	4.18257	4.18257	1078.42	257.836	0.00254854	0.0316302	2.03113	2.03113	523.697	257.836	0.00199401	0.00646986	0.485617	-2.05924	523.697	1078.42
Arhgap20	1.05422e-09	1.65415e-08	0.106497	-9.38992	23.7634	223.136	0.0987541	0.281481	0.555084	-1.80153	123.859	223.136	7.2961e-06	0.000167857	5.2122	5.2122	123.859	23.7634
Hc	1.05874e-09	1.65942e-08	0.143329	-6.97697	990.237	6908.86	0.0168632	0.103213	0.467515	-2.13897	3229.99	6908.86	0.000205412	0.00121414	3.26184	3.26184	3229.99	990.237
Amph	1.06362e-09	1.66525e-08	0.0941819	-10.6177	23.6461	251.068	0.079172	0.249879	0.515737	-1.93897	129.485	251.068	1.19441e-05	0.000219974	5.47597	5.47597	129.485	23.6461
Tspan18	1.08534e-09	1.69555e-08	0.0925221	-10.8082	259.434	2804.02	0.0351982	0.157648	0.440255	-2.27141	1234.49	2804.02	6.49346e-05	0.000578229	4.75838	4.75838	1234.49	259.434
Procr	1.10039e-09	1.71718e-08	5.82355	5.82355	347.345	59.6448	0.00283619	0.0337092	2.37973	2.37973	141.939	59.6448	0.00175332	0.00588118	0.40864	-2.44714	141.939	347.345
Cdh5	1.11489e-09	1.73603e-08	0.154687	-6.46468	2026.88	13103.1	0.0424616	0.176789	0.537257	-1.86131	7039.75	13103.1	4.82399e-05	0.000484504	3.47319	3.47319	7039.75	2026.88
Spata6	1.14162e-09	1.77379e-08	0.27897	-3.58462	100.702	360.978	0.143785	0.343615	0.739709	-1.35188	267.019	360.978	3.5057e-06	0.000114536	2.65157	2.65157	267.019	100.702
Tacc3	1.14508e-09	1.77724e-08	7.34209	7.34209	629.87	85.7889	0.00438283	0.0447348	2.54844	2.54844	218.628	85.7889	0.0011492	0.00426615	0.3471	-2.88101	218.628	629.87
AI504432	1.15902e-09	1.79497e-08	0.264129	-3.78602	89.8742	340.266	0.124566	0.31784	0.718763	-1.39128	244.57	340.266	5.01997e-06	0.000140031	2.72125	2.72125	244.57	89.8742
Plxdc2	1.16257e-09	1.79718e-08	0.108438	-9.22182	382.144	3524.06	0.0977016	0.279678	0.546909	-1.82846	1927.34	3524.06	9.35169e-06	0.000189282	5.04349	5.04349	1927.34	382.144
Slc19a1	1.18375e-09	1.82735e-08	5.09955	5.09955	451.717	88.5798	0.0152401	0.0971471	1.92141	1.92141	170.198	88.5798	0.000243126	0.00137329	0.376781	-2.65406	170.198	451.717
Kitl	1.18979e-09	1.83271e-08	0.381234	-2.62306	1420.91	3727.12	0.450713	0.651583	0.887487	-1.12678	3307.78	3727.12	9.93268e-08	1.56194e-05	2.32793	2.32793	3307.78	1420.91
Sytl2	1.2273e-09	1.88847e-08	0.143813	-6.95346	58.7609	408.591	0.11221	0.300416	0.606827	-1.64792	247.944	408.591	6.66965e-06	0.000161757	4.21955	4.21955	247.944	58.7609
Pls1	1.23434e-09	1.89725e-08	0.274556	-3.64224	70.8555	258.073	0.287935	0.506344	0.801964	-1.24694	206.965	258.073	5.01884e-07	4.32648e-05	2.92095	2.92095	206.965	70.8555
Rps17	1.24325e-09	1.90772e-08	3.26339	3.26339	4807.49	1473.16	0.0467233	0.186554	1.47321	1.47321	2170.27	1473.16	4.3721e-05	0.000457345	0.451435	-2.21516	2170.27	4807.49
Slc35g2	1.30299e-09	1.98995e-08	0.203932	-4.9036	42.1922	206.894	0.022862	0.122304	0.559265	-1.78806	115.708	206.894	0.000129698	0.000896609	2.74241	2.74241	115.708	42.1922
Pus7l	1.30732e-09	1.99443e-08	3.65191	3.65191	184.74	50.5871	0.0221447	0.120766	1.64054	1.64054	82.9902	50.5871	0.000141872	0.000946477	0.449228	-2.22604	82.9902	184.74
Stard13	1.31686e-09	2.0047e-08	0.21693	-4.60978	409.649	1888.39	0.0469811	0.187218	0.607118	-1.64713	1146.48	1888.39	4.4558e-05	0.000462048	2.79868	2.79868	1146.48	409.649
Knstrn	1.33094e-09	2.02184e-08	14.8279	14.8279	462.521	31.1927	0.000375875	0.00841867	4.87864	4.87864	152.178	31.1927	0.0113797	0.0256285	0.329018	-3.03934	152.178	462.521
Pla2g7	1.3403e-09	2.03198e-08	13.8955	13.8955	2549.96	183.51	0.00416915	0.0432637	3.47058	3.47058	636.885	183.51	0.00136361	0.00486495	0.249763	-4.0038	636.885	2549.96
Snhg4	1.34388e-09	2.03501e-08	7.85038	7.85038	228.947	29.1638	0.0515492	0.196542	1.95238	1.95238	56.939	29.1638	3.34889e-05	0.000386161	0.248699	-4.02092	56.939	228.947
Ier5l	1.38707e-09	2.09377e-08	5.46106	5.46106	1004.23	183.889	0.00868816	0.0697166	2.08935	2.08935	384.209	183.889	0.00058286	0.00258417	0.38259	-2.61377	384.209	1004.23
Gata3	1.40495e-09	2.11711e-08	0.166187	-6.0173	41.3578	248.862	0.00200722	0.0267443	0.407352	-2.45488	101.375	248.862	0.0026617	0.00810749	2.45116	2.45116	101.375	41.3578
Aard	1.40549e-09	2.11711e-08	0.110503	-9.04951	28.5551	258.41	0.334973	0.551682	0.710438	-1.40758	183.584	258.41	3.25035e-07	3.42004e-05	6.42912	6.42912	183.584	28.5551
Rps6	1.41158e-09	2.12405e-08	2.79084	2.79084	669.763	239.986	0.0563248	0.206828	1.38414	1.38414	332.175	239.986	3.31796e-05	0.000383766	0.495959	-2.0163	332.175	669.763
Prl2c2	1.42496e-09	2.14041e-08	478.496	478.496	186.952	0.390707	5.55744e-05	0.00224652	61.7684	61.7684	24.1334	0.390707	0.0109563	0.0248212	0.129089	-7.74661	24.1334	186.952
Lrp8	1.46935e-09	2.19942e-08	6.70071	6.70071	203.402	30.3553	0.00185102	0.0252854	2.68052	2.68052	81.3678	30.3553	0.00296903	0.00885462	0.400035	-2.49978	81.3678	203.402
Alg8	1.50424e-09	2.23993e-08	3.049	3.049	212.233	69.6075	0.0885371	0.265213	1.37577	1.37577	95.764	69.6075	1.32581e-05	0.000233361	0.451221	-2.21621	95.764	212.233
Tjp1	1.52022e-09	2.26137e-08	0.264885	-3.77523	1224.24	4621.79	0.0679724	0.228275	0.669795	-1.49299	3095.65	4621.79	2.45946e-05	0.000322002	2.52863	2.52863	3095.65	1224.24
Cdc20	1.52985e-09	2.27332e-08	9.05199	9.05199	780.305	86.2026	0.00115556	0.0179741	3.27677	3.27677	282.466	86.2026	0.0050697	0.0134447	0.361994	-2.76248	282.466	780.305
Erg	1.54643e-09	2.2932e-08	0.151523	-6.59964	243.597	1607.65	0.133458	0.329615	0.626798	-1.59541	1007.67	1607.65	5.5546e-06	0.000148427	4.13664	4.13664	1007.67	243.597
Il18rap	1.56417e-09	2.31472e-08	11.2022	11.2022	1536.41	137.152	0.00373234	0.0398878	3.1949	3.1949	438.188	137.152	0.0016644	0.00565336	0.285203	-3.50628	438.188	1536.41
Rpl31-ps12	1.57233e-09	2.32367e-08	4.31924	4.31924	1811.77	419.466	0.0445275	0.181615	1.62841	1.62841	683.064	419.466	5.56404e-05	0.000525901	0.377014	-2.65242	683.064	1811.77
Arrb1	1.58099e-09	2.33237e-08	0.194163	-5.15032	942.823	4855.85	0.0927648	0.271421	0.633865	-1.57762	3077.95	4855.85	1.32243e-05	0.000233054	3.26461	3.26461	3077.95	942.823
Taf15	1.58838e-09	2.34085e-08	2.31378	2.31378	1765.86	763.192	0.563257	0.734148	1.08392	1.08392	827.238	763.192	4.85826e-08	1.10352e-05	0.468463	-2.13464	827.238	1765.86
Itgam	1.60618e-09	2.36465e-08	4.00075	4.00075	1383.95	345.923	0.0222449	0.121026	1.69257	1.69257	585.498	345.923	0.000176175	0.00108619	0.423063	-2.36371	585.498	1383.95
Arrdc4	1.61747e-09	2.37882e-08	0.307996	-3.2468	227.076	737.27	0.03353	0.153541	0.662369	-1.50973	488.344	737.27	9.05749e-05	0.000710664	2.15058	2.15058	488.344	227.076
Hnmt	1.6424e-09	2.41302e-08	0.215134	-4.64826	44.1111	205.04	0.242391	0.458221	0.748754	-1.33555	153.525	205.04	1.06032e-06	6.36731e-05	3.48041	3.48041	153.525	44.1111
Incenp	1.65195e-09	2.42206e-08	5.38852	5.38852	809.872	150.296	0.0474149	0.188161	1.74297	1.74297	261.962	150.296	5.04994e-05	0.000498033	0.323461	-3.09157	261.962	809.872
Gar1	1.71258e-09	2.50583e-08	3.17339	3.17339	677.616	213.531	0.0213312	0.118257	1.55743	1.55743	332.558	213.531	0.00019367	0.00116105	0.490777	-2.03759	332.558	677.616
Ccl22	1.72016e-09	2.51435e-08	0.23462	-4.26221	44.7967	190.933	0.0184297	0.108137	0.575717	-1.73696	109.923	190.933	0.000213528	0.00124922	2.45383	2.45383	109.923	44.7967
Tpbg	1.7348e-09	2.53317e-08	4.27185	4.27185	175.489	41.0803	0.0187571	0.109156	1.7755	1.7755	72.9382	41.0803	0.000214582	0.00125282	0.415629	-2.40599	72.9382	175.489
Aldh18a1	1.75629e-09	2.55672e-08	5.46694	5.46694	1013.24	185.339	0.00482386	0.0477713	2.21842	2.21842	411.16	185.339	0.00134228	0.00481041	0.405788	-2.46434	411.16	1013.24
Fzd7	1.76494e-09	2.56565e-08	0.23408	-4.27204	259.311	1107.79	0.0432764	0.178755	0.615515	-1.62465	681.86	1107.79	6.26007e-05	0.000566972	2.62951	2.62951	681.86	259.311
Mthfd2	1.76601e-09	2.56565e-08	8.13358	8.13358	686.322	84.3813	0.00880123	0.0701647	2.4961	2.4961	210.624	84.3813	0.000649018	0.00280333	0.306888	-3.25851	210.624	686.322
Piezo2	1.77529e-09	2.5765e-08	0.134454	-7.43751	107.649	800.637	0.0225134	0.121165	0.469721	-2.12892	376.076	800.637	0.000179376	0.00110072	3.49355	3.49355	376.076	107.649
Gm6793	1.77895e-09	2.57921e-08	8.32268	8.32268	742.579	89.2235	0.00112143	0.0175956	3.15602	3.15602	281.591	89.2235	0.00561409	0.0146042	0.379207	-2.63708	281.591	742.579
C1qc	1.78439e-09	2.58448e-08	5.92551	5.92551	2391.83	403.65	0.00167434	0.023467	2.53426	2.53426	1022.95	403.65	0.00401811	0.0112347	0.427687	-2.33816	1022.95	2391.83
Lamp3	1.80057e-09	2.60147e-08	0.183754	-5.44207	1405.63	7649.55	0.1432	0.342846	0.662318	-1.50985	5066.43	7649.55	5.31839e-06	0.000144878	3.60438	3.60438	5066.43	1405.63
Lpcat1	1.82099e-09	2.62156e-08	0.283019	-3.53333	1957.8	6917.56	0.0275178	0.137511	0.629836	-1.58772	4356.92	6917.56	0.000138882	0.000934368	2.22542	2.22542	4356.92	1957.8
Eif4a1	1.83634e-09	2.6384e-08	3.84783	3.84783	6232.23	1619.68	0.00748071	0.0637576	1.82153	1.82153	2950.28	1619.68	0.000843294	0.00340602	0.473391	-2.11242	2950.28	6232.23
Zfp422	1.83799e-09	2.6384e-08	0.219863	-4.5483	106.493	484.363	0.112872	0.301337	0.673762	-1.4842	326.345	484.363	9.13178e-06	0.000186725	3.06447	3.06447	326.345	106.493
Npnt	1.83822e-09	2.6384e-08	0.107584	-9.29509	1318.86	12259	0.0529687	0.199837	0.488071	-2.04888	5983.25	12259	4.55539e-05	0.000470329	4.53666	4.53666	5983.25	1318.86
Rps23	1.86945e-09	2.68054e-08	4.17967	4.17967	4212	1007.74	0.063042	0.218487	1.55694	1.55694	1568.99	1007.74	3.30734e-05	0.000383766	0.372504	-2.68454	1568.99	4212
Sh3tc2	1.90269e-09	2.71793e-08	0.275187	-3.6339	130.833	475.432	0.237461	0.452471	0.7783	-1.28485	370.029	475.432	1.35211e-06	7.24568e-05	2.82827	2.82827	370.029	130.833
Cldn5	1.90781e-09	2.7219e-08	0.162057	-6.17066	1608.34	9924.52	0.073707	0.239226	0.581821	-1.71874	5774.29	9924.52	2.46467e-05	0.000322095	3.59022	3.59022	5774.29	1608.34
Rab11fip1	1.92079e-09	2.7377e-08	0.159027	-6.28824	404.905	2546.14	0.0852741	0.259619	0.591095	-1.69178	1505.01	2546.14	1.81725e-05	0.000274892	3.71695	3.71695	1505.01	404.905
Grb14	1.94323e-09	2.76417e-08	0.17976	-5.56296	136.309	758.282	0.179545	0.385846	0.683306	-1.46347	518.139	758.282	3.05965e-06	0.000108108	3.8012	3.8012	518.139	136.309
Ednrb	2.02568e-09	2.86721e-08	0.148463	-6.73569	290.975	1959.92	0.102883	0.286822	0.596104	-1.67756	1168.32	1959.92	1.2533e-05	0.000224971	4.01517	4.01517	1168.32	290.975
Selenop	2.03651e-09	2.87969e-08	0.328902	-3.04042	4603.82	13997.6	0.477553	0.673629	0.876628	-1.14073	12270.6	13997.6	1.25772e-07	1.7141e-05	2.66532	2.66532	12270.6	4603.82
Fn1	2.06729e-09	2.9172e-08	6.06363	6.06363	35738.6	5893.92	0.0608791	0.215053	1.75723	1.75723	10357	5893.92	3.81247e-05	0.000418137	0.289799	-3.45067	10357	35738.6
Macf1	2.06915e-09	2.9172e-08	0.23148	-4.32004	2501.34	10805.9	0.0150599	0.0968659	0.552501	-1.80995	5970.27	10805.9	0.000367535	0.00185767	2.38683	2.38683	5970.27	2501.34
Nmt2	2.08515e-09	2.93398e-08	4.38065	4.38065	2092.65	477.704	0.0072693	0.0626649	1.93947	1.93947	926.492	477.704	0.000934081	0.00368026	0.442736	-2.25868	926.492	2092.65
Hunk	2.09061e-09	2.93876e-08	0.143069	-6.98965	38.5607	269.526	0.0378443	0.164706	0.516735	-1.93523	139.273	269.526	8.04925e-05	0.000665808	3.6118	3.6118	139.273	38.5607
Dlgap5	2.09842e-09	2.94685e-08	12.7375	12.7375	206.638	16.2228	0.00136469	0.0202161	3.92753	3.92753	63.7157	16.2228	0.00453474	0.0123275	0.308345	-3.24312	63.7157	206.638
Rpl37a	2.10263e-09	2.94987e-08	3.91618	3.91618	1876.01	479.039	0.0466528	0.186381	1.57465	1.57465	754.32	479.039	6.25993e-05	0.000566972	0.402089	-2.48701	754.32	1876.01
Dkc1	2.10621e-09	2.95199e-08	3.67017	3.67017	1167.81	318.188	0.0171179	0.104236	1.67963	1.67963	534.439	318.188	0.000306905	0.00162479	0.457644	-2.1851	534.439	1167.81
Lockd	2.16449e-09	3.02183e-08	14.9276	14.9276	145.651	9.75715	0.00171687	0.0239226	4.16997	4.16997	40.6871	9.75715	0.0033821	0.00978962	0.279347	-3.57978	40.6871	145.651
St8sia2	2.16869e-09	3.02475e-08	0.0731991	-13.6614	21.4108	292.501	0.0723201	0.236495	0.464496	-2.15287	135.866	292.501	2.43777e-05	0.00032122	6.34565	6.34565	135.866	21.4108
Prr11	2.17991e-09	3.03744e-08	13.1195	13.1195	357.421	27.2436	0.000939067	0.0156256	4.16812	4.16812	113.554	27.2436	0.00684694	0.0170994	0.317705	-3.14758	113.554	357.421
Kcnab2	2.18804e-09	3.04581e-08	6.12468	6.12468	1472.16	240.366	0.0109231	0.0798341	2.16382	2.16382	520.109	240.366	0.000575764	0.00256433	0.353296	-2.83049	520.109	1472.16
Loxl3	2.20298e-09	3.06065e-08	8.02297	8.02297	1388.35	173.047	0.034205	0.155191	2.09235	2.09235	362.075	173.047	0.000108803	0.000802559	0.260794	-3.83444	362.075	1388.35
Rsl1d1	2.21831e-09	3.07896e-08	3.65427	3.65427	2098.34	574.216	0.0150711	0.0968659	1.69416	1.69416	972.815	574.216	0.000381188	0.00190927	0.463611	-2.15698	972.815	2098.34
Fads2	2.2231e-09	3.08261e-08	0.353521	-2.82869	355.806	1006.46	0.0612755	0.215761	0.723596	-1.38199	728.274	1006.46	3.88662e-05	0.000423914	2.04683	2.04683	728.274	355.806
Fbl	2.2319e-09	3.08883e-08	3.47094	3.47094	1058.34	304.915	0.0112244	0.0812039	1.69678	1.69678	517.373	304.915	0.000562985	0.00252075	0.488852	-2.04561	517.373	1058.34
Astn2	2.3058e-09	3.18131e-08	0.113936	-8.77684	40.7735	357.862	0.0542143	0.202719	0.502356	-1.99062	179.774	357.862	4.65786e-05	0.000475771	4.4091	4.4091	179.774	40.7735
Slc44a1	2.30761e-09	3.18131e-08	0.244129	-4.0962	168.219	689.058	0.311925	0.531514	0.789291	-1.26696	543.867	689.058	6.7673e-07	5.01762e-05	3.2331	3.2331	543.867	168.219
Hnrnpa1	2.31366e-09	3.18657e-08	3.24554	3.24554	4342.56	1338.01	0.108992	0.295225	1.37171	1.37171	1835.36	1338.01	1.22942e-05	0.000223545	0.422644	-2.36606	1835.36	4342.56
Nsl1	2.32168e-09	3.19454e-08	9.80429	9.80429	262.526	26.7766	0.00112385	0.0175956	3.49177	3.49177	93.4979	26.7766	0.00597812	0.015353	0.356147	-2.80783	93.4979	262.526
Ccna2	2.33425e-09	3.2066e-08	12.8883	12.8883	1113.88	86.4257	0.000458668	0.00965227	4.4856	4.4856	387.671	86.4257	0.0132266	0.0290161	0.348037	-2.87326	387.671	1113.88
Lamb3	2.33716e-09	3.2066e-08	0.20045	-4.98878	344.546	1718.86	0.0598634	0.212937	0.603627	-1.65665	1037.55	1718.86	4.23225e-05	0.000447125	3.01136	3.01136	1037.55	344.546
App	2.40793e-09	3.29421e-08	0.199564	-5.01093	4049.96	20294	0.0851773	0.259559	0.628307	-1.59158	12750.9	20294	2.16872e-05	0.000299849	3.1484	3.1484	12750.9	4049.96
Reck	2.47335e-09	3.37405e-08	0.137264	-7.28525	177.784	1295.2	0.125695	0.319881	0.601905	-1.66139	779.588	1295.2	9.13269e-06	0.000186725	4.38503	4.38503	779.588	177.784
Nutf2	2.47336e-09	3.37405e-08	3.71187	3.71187	1207.37	325.273	0.0128683	0.0883192	1.72984	1.72984	562.669	325.273	0.000501557	0.00233104	0.466028	-2.14579	562.669	1207.37
Krt79	2.48471e-09	3.38277e-08	0.0746936	-13.388	23.4732	314.26	0.105394	0.290432	0.501921	-1.99234	157.734	314.26	1.23843e-05	0.000223684	6.71974	6.71974	157.734	23.4732
Plscr2	2.48547e-09	3.38277e-08	0.226209	-4.42069	108.44	479.378	0.211461	0.424881	0.735065	-1.36042	352.375	479.378	2.34422e-06	9.23807e-05	3.2495	3.2495	352.375	108.44
Ncapg2	2.49502e-09	3.38277e-08	5.25207	5.25207	451.894	86.0412	0.00192427	0.0259776	2.37652	2.37652	204.478	86.0412	0.00405928	0.0113226	0.452492	-2.20999	204.478	451.894
Nop56	2.49719e-09	3.38277e-08	6.46583	6.46583	2201.35	340.459	0.00490013	0.0481209	2.41447	2.41447	822.028	340.459	0.00162432	0.00554616	0.37342	-2.67795	822.028	2201.35
Mmp2	2.49866e-09	3.38277e-08	0.16396	-6.09904	256.691	1565.57	0.00325236	0.036665	0.410714	-2.43478	643.001	1565.57	0.00248905	0.00767967	2.50496	2.50496	643.001	256.691
Igf2bp2	2.52113e-09	3.40674e-08	7.42066	7.42066	1593.49	214.736	0.0333733	0.153166	2.04709	2.04709	439.584	214.736	0.000124452	0.000873423	0.275863	-3.62498	439.584	1593.49
Htra1	2.53132e-09	3.41683e-08	3.53907	3.53907	2977.08	841.203	0.0301472	0.144389	1.58436	1.58436	1332.77	841.203	0.000148855	0.000977349	0.447675	-2.23376	1332.77	2977.08
Clstn2	2.54819e-09	3.43067e-08	0.11844	-8.4431	28.01	236.491	0.0641819	0.220946	0.523926	-1.90867	123.904	236.491	3.47375e-05	0.000394396	4.42356	4.42356	123.904	28.01
Mybl2	2.55357e-09	3.4319e-08	12.6572	12.6572	318.9	25.1952	0.00111489	0.017532	4.02934	4.02934	101.52	25.1952	0.00634572	0.0161006	0.318344	-3.14125	101.52	318.9
Bmper	2.55414e-09	3.4319e-08	0.177182	-5.6439	72.5222	409.308	0.00827539	0.0677925	0.468646	-2.13381	191.821	409.308	0.000845848	0.00341345	2.64499	2.64499	191.821	72.5222
Tmem178	2.57173e-09	3.44967e-08	0.140266	-7.12929	44.0226	313.85	0.0395622	0.169349	0.513306	-1.94816	161.101	313.85	8.74477e-05	0.000697924	3.65951	3.65951	161.101	44.0226
Mettl24	2.57219e-09	3.44967e-08	0.0968004	-10.3305	21.3239	220.287	0.0473662	0.188072	0.469592	-2.12951	103.445	220.287	5.95357e-05	0.000549536	4.85114	4.85114	103.445	21.3239
Ppp1r16b	2.58452e-09	3.46297e-08	0.132067	-7.57194	337.34	2554.32	0.163987	0.369144	0.623783	-1.60312	1593.34	2554.32	4.95555e-06	0.000138775	4.72325	4.72325	1593.34	337.34
Ccdc85a	2.62693e-09	3.51321e-08	0.159482	-6.27028	102.709	644.017	0.552283	0.726528	0.833975	-1.19908	537.094	644.017	8.20877e-08	1.39842e-05	5.22926	5.22926	537.094	102.709
Cat	2.63751e-09	3.52406e-08	0.251351	-3.97849	1045.91	4161.15	0.230845	0.44585	0.757636	-1.3199	3152.64	4161.15	1.97854e-06	8.632e-05	3.01425	3.01425	3152.64	1045.91
Dock8	2.64192e-09	3.52667e-08	0.286196	-3.49411	304.96	1065.56	0.0642544	0.220946	0.679135	-1.47246	723.661	1065.56	4.0078e-05	0.000431539	2.37297	2.37297	723.661	304.96
Rps18	2.65424e-09	3.53652e-08	8.21235	8.21235	17937.1	2184.16	0.00629653	0.0569743	2.62885	2.62885	5741.84	2184.16	0.00127942	0.00463387	0.32011	-3.12393	5741.84	17937.1
Tedc1	2.6992e-09	3.58974e-08	6.35941	6.35941	155.901	24.515	0.00146443	0.021189	2.71173	2.71173	66.478	24.515	0.00493609	0.013166	0.426412	-2.34515	66.478	155.901
Col14a1	2.76307e-09	3.65431e-08	0.278421	-3.59168	175.971	632.031	0.0856158	0.260149	0.693148	-1.44269	438.091	632.031	2.29653e-05	0.000311206	2.48956	2.48956	438.091	175.971
Efnb2	2.81945e-09	3.71513e-08	0.202636	-4.93496	738.212	3643.05	0.189459	0.397424	0.7033	-1.42187	2562.16	3643.05	3.63867e-06	0.00011701	3.47076	3.47076	2562.16	738.212
Zfp503	2.84221e-09	3.73823e-08	0.143915	-6.94856	223.018	1549.66	0.0834085	0.256959	0.569558	-1.75575	882.62	1549.66	2.51299e-05	0.000326324	3.95761	3.95761	882.62	223.018
Rpl27	2.87733e-09	3.77403e-08	4.24841	4.24841	4361.43	1026.6	0.0130429	0.0889654	1.83122	1.83122	1879.93	1026.6	0.000545532	0.00246653	0.431036	-2.31999	1879.93	4361.43
Klhdc8b	2.89998e-09	3.80025e-08	0.323831	-3.08803	129.013	398.394	0.0322833	0.150382	0.669533	-1.49358	266.738	398.394	0.000138754	0.000933944	2.06754	2.06754	266.738	129.013
Abcg1	2.93443e-09	3.83602e-08	0.263812	-3.79058	379.363	1438.01	0.0325001	0.150722	0.619819	-1.61337	891.305	1438.01	0.000143898	0.000954652	2.34948	2.34948	891.305	379.363
Utrn	2.93651e-09	3.83602e-08	0.258608	-3.86685	958.557	3706.6	0.0722245	0.236236	0.664295	-1.50536	2462.27	3706.6	3.48694e-05	0.000395362	2.56873	2.56873	2462.27	958.557
Wdr43	2.94054e-09	3.83602e-08	4.43864	4.43864	1996.44	449.787	0.00298062	0.0347334	2.10919	2.10919	948.686	449.787	0.00299613	0.00891735	0.475188	-2.10443	948.686	1996.44
Arhgef25	2.99534e-09	3.90022e-08	3.49573	3.49573	1254.04	358.734	0.178816	0.384906	1.32899	1.32899	476.752	358.734	4.43998e-06	0.000131002	0.380174	-2.63038	476.752	1254.04
Gm1673	3.0028e-09	3.90637e-08	5.13462	5.13462	173.137	33.7195	0.243439	0.459539	1.38825	1.38825	46.8112	33.7195	1.7076e-06	8.1182e-05	0.270371	-3.69862	46.8112	173.137
Rps12	3.02988e-09	3.936e-08	4.55902	4.55902	4585.94	1005.91	0.0329285	0.151953	1.72621	1.72621	1736.41	1005.91	0.000145628	0.000962112	0.378637	-2.64105	1736.41	4585.94
Lamc3	3.06494e-09	3.97636e-08	0.185312	-5.39629	54.9383	296.463	0.105401	0.290432	0.636361	-1.57143	188.658	296.463	1.50852e-05	0.00024906	3.43399	3.43399	188.658	54.9383
Tmem204	3.07377e-09	3.98172e-08	0.145854	-6.85615	392.395	2690.32	0.1845	0.391953	0.650483	-1.53732	1750.01	2690.32	4.17065e-06	0.000126177	4.45981	4.45981	1750.01	392.395
Rrm2b	3.14208e-09	4.05805e-08	0.46857	-2.13415	282.576	603.059	0.654193	0.796207	0.945	-1.0582	569.891	603.059	4.35446e-08	1.10352e-05	2.01677	2.01677	569.891	282.576
Ung	3.14927e-09	4.06366e-08	5.9186	5.9186	209.118	35.3324	0.00164868	0.0232331	2.58738	2.58738	91.4185	35.3324	0.00499889	0.0132982	0.437161	-2.28749	91.4185	209.118
Rnase4	3.17102e-09	4.08805e-08	0.224947	-4.4455	1421.12	6317.57	0.285895	0.504578	0.764479	-1.30808	4829.65	6317.57	1.19744e-06	6.67984e-05	3.39849	3.39849	4829.65	1421.12
Pard6b	3.1745e-09	4.08884e-08	0.172615	-5.79324	282.186	1634.77	0.119575	0.310718	0.631196	-1.58429	1031.86	1634.77	1.2466e-05	0.000224387	3.65667	3.65667	1031.86	282.186
Alcam	3.18075e-09	4.09321e-08	0.282435	-3.54063	1638.76	5802.24	0.161166	0.365903	0.741688	-1.34828	4303.45	5802.24	6.13275e-06	0.00015453	2.62604	2.62604	4303.45	1638.76
Trpc6	3.19859e-09	4.11247e-08	0.170386	-5.86901	49.257	289.09	0.158675	0.363065	0.661567	-1.51156	191.252	289.09	5.92711e-06	0.000152823	3.88274	3.88274	191.252	49.257
Shcbp1	3.22357e-09	4.14087e-08	16.2611	16.2611	186.104	11.4448	0.000250878	0.00653927	5.65333	5.65333	64.701	11.4448	0.0206256	0.0415531	0.34766	-2.87637	64.701	186.104
Ids	3.26046e-09	4.18075e-08	0.297512	-3.3612	754.69	2536.67	0.276855	0.495163	0.800731	-1.24886	2031.19	2536.67	1.35269e-06	7.24568e-05	2.69142	2.69142	2031.19	754.69
Sh3tc1	3.30952e-09	4.22851e-08	0.265	-3.77359	228.59	862.605	0.0262489	0.133011	0.608931	-1.64222	525.267	862.605	0.000215484	0.00125655	2.29785	2.29785	525.267	228.59
P4ha3	3.31629e-09	4.2296e-08	14.2642	14.2642	163.794	11.4829	0.000970593	0.0159463	4.44462	4.44462	51.0371	11.4829	0.00734157	0.0180259	0.311593	-3.20932	51.0371	163.794
Mrps18b	3.35249e-09	4.26816e-08	3.57764	3.57764	502.802	140.54	0.0154345	0.0977836	1.68939	1.68939	237.427	140.54	0.0004648	0.00219877	0.472208	-2.11771	237.427	502.802
Plod2	3.36288e-09	4.27758e-08	3.85742	3.85742	2592.34	672.04	0.0479358	0.18897	1.57148	1.57148	1056.1	672.04	8.25925e-05	0.000675757	0.407393	-2.45464	1056.1	2592.34
Mal2	3.36761e-09	4.27979e-08	0.154517	-6.4718	902.112	5838.29	0.217248	0.431951	0.677529	-1.47595	3955.61	5838.29	2.87246e-06	0.000104327	4.38483	4.38483	3955.61	902.112
Satb2	3.37555e-09	4.28048e-08	14.9439	14.9439	179.192	11.991	0.00325399	0.036665	3.8801	3.8801	46.5262	11.991	0.00241789	0.00751297	0.259644	-3.85142	46.5262	179.192
Hmgcll1	3.38074e-09	4.28127e-08	0.214926	-4.65276	38.1754	177.621	0.200831	0.411791	0.724561	-1.38015	128.697	177.621	3.21848e-06	0.000110868	3.37121	3.37121	128.697	38.1754
Zbtb4	3.41746e-09	4.32012e-08	0.285708	-3.50008	1072.4	3753.47	0.15872	0.363065	0.74209	-1.34754	2785.42	3753.47	6.72945e-06	0.000161757	2.59738	2.59738	2785.42	1072.4
Zwilch	3.43827e-09	4.33878e-08	12.493	12.493	299.739	23.9925	0.00233967	0.0297871	3.69104	3.69104	88.557	23.9925	0.00374513	0.010604	0.295448	-3.38469	88.557	299.739
Mmp15	3.46371e-09	4.3646e-08	0.105456	-9.48262	401.572	3807.95	0.0611517	0.215484	0.49077	-2.03761	1868.83	3807.95	5.39242e-05	0.000517195	4.65379	4.65379	1868.83	401.572
Ubtd1	3.46484e-09	4.3646e-08	7.29467	7.29467	1602.45	219.674	0.000387656	0.00862351	3.30083	3.30083	725.107	219.674	0.0180833	0.0373839	0.452499	-2.20995	725.107	1602.45
Srgap3	3.59348e-09	4.50681e-08	3.73016	3.73016	395.162	105.937	0.166274	0.371025	1.36524	1.36524	144.629	105.937	6.04002e-06	0.00015403	0.366	-2.73224	144.629	395.162
Hykk	3.59854e-09	4.5092e-08	0.142555	-7.01486	22.279	156.284	0.754687	0.860313	0.905685	-1.10414	141.544	156.284	2.18823e-08	8.02911e-06	6.35325	6.35325	141.544	22.279
Phf24	3.62049e-09	4.53274e-08	0.115714	-8.64203	32.2118	278.375	0.310796	0.530357	0.696062	-1.43665	193.766	278.375	9.43895e-07	6.00317e-05	6.01539	6.01539	193.766	32.2118
Pou6f1	3.65317e-09	4.56566e-08	0.29966	-3.33712	144.37	481.78	0.0497476	0.193081	0.6727	-1.48655	324.093	481.78	7.88015e-05	0.000658289	2.24488	2.24488	324.093	144.37
Mob3b	3.75661e-09	4.68267e-08	0.230385	-4.34056	87.2825	378.855	0.125743	0.319948	0.686679	-1.45629	260.152	378.855	1.20943e-05	0.000222015	2.98057	2.98057	260.152	87.2825
Serinc5	3.79489e-09	4.72216e-08	0.196858	-5.07981	271.484	1379.09	0.220435	0.435467	0.714204	-1.40016	984.952	1379.09	3.00282e-06	0.000106626	3.62802	3.62802	984.952	271.484
Dach1	3.80047e-09	4.72499e-08	0.13712	-7.29289	83.3238	607.672	0.123049	0.315336	0.597414	-1.67388	363.031	607.672	1.29816e-05	0.000229733	4.35688	4.35688	363.031	83.3238
S1pr3	3.85146e-09	4.77595e-08	0.148637	-6.72779	200.703	1350.29	0.0083301	0.0679224	0.427106	-2.34134	576.717	1350.29	0.00111958	0.00418526	2.87348	2.87348	576.717	200.703
Notch3	3.86936e-09	4.78983e-08	0.151003	-6.62237	321.297	2127.75	0.0661257	0.224623	0.55527	-1.80092	1181.48	2127.75	5.00409e-05	0.000494755	3.6772	3.6772	1181.48	321.297
Emp2	3.89633e-09	4.81905e-08	0.191248	-5.22883	4239.21	22166.1	0.258055	0.475749	0.727886	-1.37384	16134.4	22166.1	1.95581e-06	8.58577e-05	3.80599	3.80599	16134.4	4239.21
Rps2	3.91627e-09	4.83954e-08	6.03483	6.03483	33108.8	5486.28	0.000603068	0.011563	2.84979	2.84979	15634.8	5486.28	0.0139711	0.030278	0.472224	-2.11764	15634.8	33108.8
Sgms2	3.92156e-09	4.8419e-08	3.74355	3.74355	616.566	164.701	0.00689148	0.0606501	1.83611	1.83611	302.409	164.701	0.00140708	0.00497658	0.490473	-2.03885	302.409	616.566
Rnf150	3.93148e-09	4.84996e-08	0.265243	-3.77013	159.16	600.054	0.106617	0.292109	0.697335	-1.43403	418.439	600.054	1.85866e-05	0.000277893	2.62905	2.62905	418.439	159.16
Kif20b	4.03812e-09	4.96866e-08	8.48839	8.48839	348.873	41.1	0.000282599	0.00697241	3.75579	3.75579	154.363	41.1	0.0230945	0.0456783	0.442462	-2.26008	154.363	348.873
Gstm2	4.05592e-09	4.97979e-08	0.250556	-3.99112	372.203	1485.51	0.0829358	0.255944	0.665947	-1.50162	989.269	1485.51	3.30212e-05	0.000383766	2.65787	2.65787	989.269	372.203
Kifc5b	4.08202e-09	5.00117e-08	9.15157	9.15157	173.659	18.9759	0.00215846	0.0280053	3.19973	3.19973	60.7177	18.9759	0.00423014	0.0116744	0.349637	-2.86011	60.7177	173.659
Rtl8c	4.12021e-09	5.04358e-08	0.173882	-5.75104	56.9588	327.572	0.0650822	0.22238	0.582692	-1.71617	190.874	327.572	5.04515e-05	0.000497904	3.35109	3.35109	190.874	56.9588
Rhno1	4.26339e-09	5.19227e-08	2.11055	2.11055	345.874	163.878	0.887062	0.9373	1.01855	1.01855	166.918	163.878	1.05292e-08	5.38116e-06	0.482597	-2.07212	166.918	345.874
Chaf1a	4.35677e-09	5.29524e-08	5.60658	5.60658	620.399	110.656	0.00927412	0.0726397	2.15163	2.15163	238.09	110.656	0.00104552	0.00398438	0.383769	-2.60574	238.09	620.399
Asf1b	4.35904e-09	5.29524e-08	8.68261	8.68261	350.407	40.3573	0.000649681	0.0122007	3.52238	3.52238	142.154	40.3573	0.0131036	0.0287958	0.405682	-2.46498	142.154	350.407
Abca5	4.36505e-09	5.29804e-08	0.177683	-5.628	166.304	935.958	0.160398	0.364911	0.663138	-1.50798	620.669	935.958	7.77617e-06	0.000171459	3.73214	3.73214	620.669	166.304
Nr1d1	4.37112e-09	5.30091e-08	0.142883	-6.99875	600.119	4200.08	0.0419401	0.175242	0.509962	-1.96093	2141.88	4200.08	0.000124344	0.00087309	3.56909	3.56909	2141.88	600.119
Amotl2	4.39821e-09	5.32023e-08	0.219605	-4.55363	847.79	3860.52	0.05054	0.194573	0.603862	-1.65601	2331.22	3860.52	9.04431e-05	0.000710664	2.74976	2.74976	2331.22	847.79
Spred3	4.41818e-09	5.33537e-08	6.06801	6.06801	328.297	54.1029	0.10472	0.289798	1.65309	1.65309	89.4371	54.1029	2.03503e-05	0.000289866	0.272427	-3.6707	89.4371	328.297
Mybbp1a	4.43453e-09	5.35061e-08	3.78346	3.78346	4113.09	1087.12	0.098163	0.280494	1.45546	1.45546	1582.26	1087.12	2.50461e-05	0.000325531	0.38469	-2.5995	1582.26	4113.09
Magee1	4.44467e-09	5.35831e-08	0.196528	-5.08832	37.5554	191.094	0.0354529	0.158343	0.566718	-1.76455	108.296	191.094	0.000145914	0.000962359	2.88365	2.88365	108.296	37.5554
Cldn18	4.45311e-09	5.36284e-08	0.168871	-5.92167	1800.68	10663	0.182337	0.389265	0.667585	-1.49794	7118.5	10663	5.80105e-06	0.000150488	3.95322	3.95322	7118.5	1800.68
Dut	4.45592e-09	5.36284e-08	8.09645	8.09645	1292.64	159.655	0.00541541	0.051663	2.69835	2.69835	430.805	159.655	0.00199431	0.00646986	0.333276	-3.00052	430.805	1292.64
Snhg17	4.4669e-09	5.37154e-08	5.2364	5.2364	314.107	59.9854	0.00751919	0.0639712	2.13507	2.13507	128.073	59.9854	0.00132106	0.00475344	0.407736	-2.45257	128.073	314.107
Dctpp1	4.49045e-09	5.3908e-08	12.0159	12.0159	938.811	78.1305	0.000965592	0.0159006	4.05735	4.05735	317.003	78.1305	0.0100431	0.0231466	0.337664	-2.96152	317.003	938.811
Ccdc86	4.51346e-09	5.41388e-08	3.20822	3.20822	523.458	163.162	0.0180095	0.106804	1.60361	1.60361	261.647	163.162	0.000454073	0.00216232	0.499844	-2.00062	261.647	523.458
Mis18bp1	4.53066e-09	5.42996e-08	11.5627	11.5627	165.449	14.3089	0.000669215	0.0125019	4.17191	4.17191	59.6954	14.3089	0.0118992	0.026556	0.360809	-2.77155	59.6954	165.449
Paqr8	4.53846e-09	5.43476e-08	0.232739	-4.29666	150.194	645.332	0.0198179	0.112638	0.562726	-1.77706	363.145	645.332	0.000394689	0.0019592	2.41784	2.41784	363.145	150.194
Cdca3	4.56539e-09	5.45787e-08	13.2692	13.2692	422.307	31.8261	0.00442669	0.0451182	3.52267	3.52267	112.113	31.8261	0.00236324	0.00738221	0.265477	-3.7668	112.113	422.307
Gstt1	4.59356e-09	5.47992e-08	0.214635	-4.65907	178.73	832.714	0.270585	0.489083	0.750278	-1.33284	624.767	832.714	1.89953e-06	8.51181e-05	3.4956	3.4956	624.767	178.73
Gm15772	4.63293e-09	5.52017e-08	3.46094	3.46094	5986.21	1729.65	0.0540685	0.202545	1.50423	1.50423	2601.79	1729.65	8.33827e-05	0.00067989	0.43463	-2.3008	2601.79	5986.21
Kit	4.66988e-09	5.55494e-08	0.166361	-6.01104	389.478	2341.17	0.084157	0.257988	0.590067	-1.69472	1381.45	2341.17	3.56158e-05	0.000401625	3.54692	3.54692	1381.45	389.478
Cdca7l	4.79187e-09	5.69059e-08	2.81158	2.81158	463.304	164.784	0.0572721	0.208846	1.4019	1.4019	231.011	164.784	7.5101e-05	0.00064008	0.498616	-2.00555	231.011	463.304
Steap2	4.84629e-09	5.74569e-08	5.06041	5.06041	1395.82	275.83	0.019589	0.111942	1.91093	1.91093	527.092	275.83	0.000427816	0.00207106	0.377623	-2.64814	527.092	1395.82
Tmcc3	4.86342e-09	5.75645e-08	0.338384	-2.95523	823.945	2434.94	0.0688082	0.230004	0.714494	-1.39959	1739.75	2434.94	5.47807e-05	0.000521625	2.11149	2.11149	1739.75	823.945
Hgf	4.87097e-09	5.76062e-08	0.175529	-5.69708	42.6744	243.119	0.0567265	0.207663	0.574332	-1.74115	139.631	243.119	7.12695e-05	0.000615376	3.27202	3.27202	139.631	42.6744
Ptprg	4.97369e-09	5.86272e-08	0.19806	-5.04897	403.298	2036.24	0.214635	0.428611	0.709892	-1.40867	1445.51	2036.24	4.04036e-06	0.000125299	3.58422	3.58422	1445.51	403.298
Sash1	5.07455e-09	5.95712e-08	0.297688	-3.35923	616.769	2071.87	0.0206952	0.116	0.619724	-1.61362	1283.99	2071.87	0.000408889	0.0020067	2.08179	2.08179	1283.99	616.769
Zfp810	5.07459e-09	5.95712e-08	0.301789	-3.31357	53.2186	176.343	0.123175	0.315544	0.736279	-1.35818	129.838	176.343	1.50976e-05	0.00024906	2.43971	2.43971	129.838	53.2186
Cdc45	5.16177e-09	6.05451e-08	8.60758	8.60758	336.452	39.0879	0.0011683	0.0181131	3.32069	3.32069	129.799	39.0879	0.00886219	0.0209443	0.385787	-2.59211	129.799	336.452
Cyp2d22	5.17566e-09	6.06582e-08	0.244687	-4.08686	163.554	668.422	0.0612751	0.215761	0.639161	-1.56455	427.229	668.422	6.95035e-05	0.000604617	2.61216	2.61216	427.229	163.554
Knl1	5.18153e-09	6.06774e-08	10.9906	10.9906	303.037	27.5724	0.000388691	0.00862351	4.30573	4.30573	118.719	27.5724	0.0203397	0.0410755	0.391765	-2.55255	118.719	303.037
Rpl39	5.24279e-09	6.12944e-08	4.43473	4.43473	2081.85	469.443	0.0168534	0.103213	1.84073	1.84073	864.117	469.443	0.000556424	0.00249998	0.415071	-2.40923	864.117	2081.85
Tubb5	5.46462e-09	6.35762e-08	3.0625	3.0625	12922.9	4219.7	0.0435057	0.179311	1.47324	1.47324	6216.64	4219.7	0.000136666	0.000925553	0.481058	-2.07875	6216.64	12922.9
Heph	5.56169e-09	6.44958e-08	0.178375	-5.60615	32.5306	182.371	0.0929477	0.271742	0.617239	-1.62012	112.567	182.371	2.91162e-05	0.000354485	3.46034	3.46034	112.567	32.5306
Ece1	5.59291e-09	6.47528e-08	0.184519	-5.41948	1246.11	6753.26	0.055236	0.204615	0.573846	-1.74263	3875.33	6753.26	9.12793e-05	0.00071304	3.10995	3.10995	3875.33	1246.11
Nme1	5.6078e-09	6.48728e-08	4.25701	4.25701	1438.94	338.016	0.00908124	0.0716995	1.91411	1.91411	646.999	338.016	0.00126985	0.00460854	0.449637	-2.22402	646.999	1438.94
Lepr	5.61711e-09	6.4928e-08	0.162882	-6.1394	221.04	1357.05	0.266364	0.484082	0.708451	-1.41153	961.405	1357.05	2.3659e-06	9.23807e-05	4.34946	4.34946	961.405	221.04
Lrch1	5.62243e-09	6.4937e-08	0.242323	-4.12673	211.2	871.567	0.256466	0.473674	0.760123	-1.31558	662.498	871.567	2.64303e-06	9.87513e-05	3.13682	3.13682	662.498	211.2
Nr4a1	5.63722e-09	6.50029e-08	0.174022	-5.7464	252.639	1451.76	0.00196789	0.0263856	0.396137	-2.52438	575.098	1451.76	0.00617896	0.0157529	2.27637	2.27637	575.098	252.639
Nox4	5.66754e-09	6.51426e-08	0.18379	-5.44099	185.243	1007.91	0.474064	0.670845	0.813052	-1.22993	819.479	1007.91	3.17339e-07	3.3889e-05	4.42381	4.42381	819.479	185.243
Fam49a	5.67674e-09	6.51575e-08	0.173488	-5.76409	154.407	890.015	0.127883	0.322297	0.63444	-1.57619	564.662	890.015	1.63692e-05	0.00026085	3.65697	3.65697	564.662	154.407
Arhgap44	5.70657e-09	6.54336e-08	0.178656	-5.59734	173.848	973.085	0.151169	0.353468	0.655694	-1.5251	638.046	973.085	1.10876e-05	0.000210923	3.67014	3.67014	638.046	173.848
Hid1	5.74605e-09	6.58335e-08	0.215165	-4.64759	120.062	558.001	0.148199	0.349378	0.685359	-1.45909	382.431	558.001	1.15389e-05	0.000215356	3.18527	3.18527	382.431	120.062
Zfp428	5.80381e-09	6.6442e-08	4.66269	4.66269	178.372	38.2551	0.0103721	0.0775471	1.98296	1.98296	75.8584	38.2551	0.0010055	0.00387107	0.425283	-2.35137	75.8584	178.372
Dcaf11	5.8498e-09	6.6915e-08	0.372204	-2.6867	515.808	1385.82	0.195311	0.404531	0.803385	-1.24473	1113.35	1385.82	5.94456e-06	0.000152888	2.15846	2.15846	1113.35	515.808
Fcgr2b	5.86164e-09	6.69969e-08	3.44562	3.44562	689.361	200.069	0.0120335	0.0844941	1.70792	1.70792	341.701	200.069	0.000913938	0.00362184	0.495678	-2.01744	341.701	689.361
Sh3bp4	5.90377e-09	6.73708e-08	0.285014	-3.5086	348.094	1221.32	0.0253683	0.130412	0.618593	-1.61657	755.502	1221.32	0.000332474	0.00172256	2.1704	2.1704	755.502	348.094
Nme2	5.96999e-09	6.79941e-08	5.78649	5.78649	7562.29	1306.89	0.00521396	0.0502553	2.32354	2.32354	3036.6	1306.89	0.00248462	0.00767095	0.401545	-2.49038	3036.6	7562.29
Lsm2	5.97265e-09	6.79941e-08	4.60169	4.60169	616.531	133.979	0.013205	0.089429	1.91977	1.91977	257.209	133.979	0.000814957	0.00332441	0.417188	-2.397	257.209	616.531
Lrtm2	6.0152e-09	6.83976e-08	0.140236	-7.13083	52.0491	371.153	0.339435	0.556393	0.727848	-1.37391	270.143	371.153	1.1105e-06	6.36731e-05	5.19016	5.19016	270.143	52.0491
Sox18	6.01765e-09	6.83976e-08	0.194046	-5.15343	412.585	2126.23	0.0411322	0.173067	0.56307	-1.77598	1197.21	2126.23	0.000158583	0.00101581	2.90174	2.90174	1197.21	412.585
Rpl24	6.02525e-09	6.84297e-08	3.55001	3.55001	2493.05	702.266	0.0175473	0.105833	1.67831	1.67831	1178.62	702.266	0.000575363	0.00256334	0.47276	-2.11524	1178.62	2493.05
Sftpc	6.08469e-09	6.89405e-08	0.226602	-4.41302	40914.7	180557	0.157938	0.362413	0.697335	-1.43403	125909	180557	1.06929e-05	0.00020689	3.07736	3.07736	125909	40914.7
Csf1	6.16168e-09	6.97576e-08	2.64073	2.64073	2106.51	797.702	0.284518	0.503387	1.19617	1.19617	954.191	797.702	2.10933e-06	8.85175e-05	0.452972	-2.20764	954.191	2106.51
Manea	6.17151e-09	6.98136e-08	0.247921	-4.03354	99.2753	400.431	0.230436	0.445427	0.752873	-1.32824	301.474	400.431	3.80867e-06	0.000120314	3.03675	3.03675	301.474	99.2753
Dcun1d4	6.19039e-09	6.99324e-08	0.391721	-2.55284	127.432	325.312	0.160888	0.365677	0.800974	-1.24848	260.566	325.312	9.88105e-06	0.000196386	2.04475	2.04475	260.566	127.432
Ndc80	6.22019e-09	7.01979e-08	18.5095	18.5095	317.219	17.1381	0.000335299	0.00778918	6.08297	6.08297	104.251	17.1381	0.0239778	0.0470808	0.32864	-3.04285	104.251	317.219
Smad9	6.36049e-09	7.16062e-08	0.0818757	-12.2136	17.2586	210.79	0.218072	0.432878	0.597727	-1.673	125.995	210.79	4.13636e-06	0.000125606	7.30043	7.30043	125.995	17.2586
Pde5a	6.40214e-09	7.19675e-08	0.12347	-8.09916	417.519	3381.56	0.093016	0.271796	0.546542	-1.82969	1848.16	3381.56	3.65346e-05	0.000410122	4.42653	4.42653	1848.16	417.519
Gadd45a	6.45408e-09	7.24375e-08	4.13578	4.13578	1247.8	301.707	0.118669	0.309493	1.46594	1.46594	442.286	301.707	2.16545e-05	0.000299849	0.354454	-2.82124	442.286	1247.8
Mr1	6.48108e-09	7.26836e-08	0.364188	-2.74584	150.613	413.56	0.129627	0.324295	0.770956	-1.29709	318.837	413.56	1.72878e-05	0.000268031	2.11692	2.11692	318.837	150.613
Mad2l1	6.49336e-09	7.27643e-08	9.05902	9.05902	875.619	96.6571	0.000416181	0.00899629	3.8251	3.8251	369.723	96.6571	0.0224879	0.0446822	0.422242	-2.36831	369.723	875.619
Slc14a1	6.70246e-09	7.48901e-08	13.5972	13.5972	393.438	28.9352	0.00973578	0.0743828	3.2159	3.2159	93.0527	28.9352	0.00119988	0.00441055	0.236512	-4.22812	93.0527	393.438
Adcy9	6.80492e-09	7.57809e-08	0.193962	-5.15564	169.754	875.191	0.183793	0.391118	0.688084	-1.45331	602.205	875.191	7.76726e-06	0.000171459	3.54751	3.54751	602.205	169.754
Anln	6.92772e-09	7.69687e-08	9.73555	9.73555	1007.35	103.471	0.00245867	0.0308899	3.29082	3.29082	340.505	103.471	0.00556672	0.0145126	0.338021	-2.9584	340.505	1007.35
Rpl31	6.99096e-09	7.75509e-08	3.68367	3.68367	6314.42	1714.17	0.0555045	0.205397	1.53925	1.53925	2638.54	1714.17	0.000105703	0.000785775	0.417859	-2.39315	2638.54	6314.42
Mrpl19	7.06426e-09	7.83033e-08	3.6121	3.6121	715.884	198.19	0.0102871	0.0771623	1.76958	1.76958	350.713	198.19	0.00123985	0.00451917	0.489902	-2.04122	350.713	715.884
Rbpms2	7.12989e-09	7.88476e-08	3.07152	3.07152	222.472	72.4304	0.206512	0.418487	1.28237	1.28237	92.8829	72.4304	5.80008e-06	0.000150488	0.417504	-2.39518	92.8829	222.472
Sftpd	7.19057e-09	7.93958e-08	0.358496	-2.78943	3146.82	8777.84	0.13205	0.327436	0.765818	-1.30579	6722.23	8777.84	1.86038e-05	0.000277893	2.13619	2.13619	6722.23	3146.82
Cav1	7.25221e-09	7.98915e-08	0.356048	-2.80861	6014.45	16892.2	0.195976	0.405555	0.793947	-1.25953	13411.5	16892.2	7.04577e-06	0.000165091	2.22989	2.22989	13411.5	6014.45
Grwd1	7.26069e-09	7.99234e-08	4.4749	4.4749	649.077	145.048	0.0108541	0.0797572	1.93804	1.93804	281.11	145.048	0.00117391	0.00433961	0.433092	-2.30898	281.11	649.077
Cxcl12	7.28618e-09	8.00194e-08	0.170918	-5.85078	665.867	3895.84	0.0710873	0.234176	0.576664	-1.73411	2246.59	3895.84	6.86136e-05	0.000600905	3.37393	3.37393	2246.59	665.867
Pgrmc1	7.3288e-09	8.04199e-08	0.441615	-2.26442	1762.89	3991.93	0.824362	0.901193	0.969179	-1.0318	3868.89	3991.93	2.6802e-08	8.91946e-06	2.19463	2.19463	3868.89	1762.89
Chtf18	7.38533e-09	8.07982e-08	7.37232	7.37232	208.37	28.2638	0.00321179	0.0363902	2.78558	2.78558	78.7312	28.2638	0.00413151	0.0114778	0.377843	-2.6466	78.7312	208.37
Mlph	7.55048e-09	8.23531e-08	0.214873	-4.6539	86.8885	404.371	0.0959096	0.27648	0.645625	-1.54889	261.072	404.371	3.69871e-05	0.000413504	3.00468	3.00468	261.072	86.8885
Unc5c	7.63561e-09	8.29656e-08	0.108535	-9.21365	21.4428	197.566	0.125978	0.320246	0.564849	-1.77039	111.595	197.566	1.88086e-05	0.000277893	5.20432	5.20432	111.595	21.4428
Ptprb	7.64504e-09	8.3005e-08	0.115406	-8.66508	1530.61	13262.9	0.197972	0.407681	0.618157	-1.61771	8198.53	13262.9	7.1429e-06	0.000165527	5.35638	5.35638	8198.53	1530.61
Nol12	7.6928e-09	8.33969e-08	3.50928	3.50928	620.341	176.772	0.0230286	0.122642	1.64189	1.64189	290.239	176.772	0.000450398	0.0021484	0.46787	-2.13734	290.239	620.341
Nostrin	7.78926e-09	8.43149e-08	0.17623	-5.6744	145.318	824.59	0.187616	0.395345	0.674576	-1.48241	556.248	824.59	8.16817e-06	0.000175242	3.82781	3.82781	556.248	145.318
Map6	7.87969e-09	8.51331e-08	0.276581	-3.61557	219.055	792.011	0.0405143	0.171613	0.635466	-1.57365	503.296	792.011	0.000191953	0.00115403	2.29758	2.29758	503.296	219.055
Pcdhgb6	7.88615e-09	8.51331e-08	0.198812	-5.02987	111.506	560.863	0.0251859	0.13001	0.537221	-1.86143	301.307	560.863	0.000394208	0.00195833	2.70215	2.70215	301.307	111.506
Slc7a2	7.88914e-09	8.51331e-08	0.237447	-4.21147	192.088	808.975	0.709623	0.832541	0.912001	-1.09649	737.786	808.975	6.68108e-08	1.26118e-05	3.84087	3.84087	737.786	192.088
Rpl27a	7.8946e-09	8.51331e-08	3.40051	3.40051	3752.64	1103.55	0.0658139	0.223811	1.47763	1.47763	1630.64	1103.55	8.4189e-05	0.000683801	0.434531	-2.30133	1630.64	3752.64
Espl1	7.90173e-09	8.51459e-08	8.07969	8.07969	440.53	54.5232	0.00366349	0.0394169	2.87252	2.87252	156.619	54.5232	0.00396586	0.0111125	0.355523	-2.81275	156.619	440.53
Pde8b	7.96257e-09	8.56336e-08	0.138068	-7.24282	112.337	813.634	0.181233	0.388007	0.63397	-1.57736	515.819	813.634	9.05832e-06	0.000186285	4.59173	4.59173	515.819	112.337
Slc38a5	7.96494e-09	8.56336e-08	0.0841328	-11.886	36.066	428.679	0.0413917	0.173802	0.421834	-2.3706	180.832	428.679	0.00017621	0.00108619	5.01391	5.01391	180.832	36.066
Ager	7.98618e-09	8.57331e-08	0.186402	-5.36474	5565.85	29859.3	0.136066	0.333295	0.647944	-1.54334	19347.2	29859.3	1.88091e-05	0.000277893	3.47605	3.47605	19347.2	5565.85
Egfl6	8.01066e-09	8.59262e-08	0.18342	-5.45198	236.824	1291.16	0.0386344	0.166511	0.545667	-1.83262	704.542	1291.16	0.000211192	0.00124011	2.97497	2.97497	704.542	236.824
BC028528	8.01618e-09	8.59262e-08	0.296185	-3.37627	179.7	606.718	0.0872095	0.26262	0.699273	-1.43006	424.261	606.718	4.79848e-05	0.000483906	2.36094	2.36094	424.261	179.7
Adam22	8.0672e-09	8.64084e-08	0.202651	-4.93459	35.0084	172.752	0.456286	0.656227	0.819089	-1.22087	141.499	172.752	4.76071e-07	4.24663e-05	4.04187	4.04187	141.499	35.0084
Robo2	8.28411e-09	8.85329e-08	0.100871	-9.91369	49.7066	492.776	0.121343	0.313081	0.543649	-1.83942	267.897	492.776	2.36971e-05	0.000316625	5.38957	5.38957	267.897	49.7066
Itga1	8.29833e-09	8.86187e-08	0.138749	-7.20723	227.908	1642.59	0.149959	0.351789	0.611512	-1.63529	1004.46	1642.59	1.51835e-05	0.000249743	4.40731	4.40731	1004.46	227.908
Enpep	8.32026e-09	8.87206e-08	0.104652	-9.55545	232.176	2218.55	0.124619	0.31784	0.548814	-1.82211	1217.57	2218.55	2.34456e-05	0.000314439	5.24416	5.24416	1217.57	232.176
Cped1	8.45085e-09	8.99789e-08	0.129208	-7.73948	199.7	1545.57	0.30164	0.520332	0.693742	-1.44146	1072.23	1545.57	2.25594e-06	9.06812e-05	5.36921	5.36921	1072.23	199.7
Pcgf6	8.51032e-09	9.05447e-08	5.99089	5.99089	378.402	63.163	0.0106065	0.078642	2.221	2.221	140.285	63.163	0.00128987	0.00466701	0.37073	-2.69738	140.285	378.402
Muc20	8.54525e-09	9.08489e-08	0.126301	-7.91761	19.4535	154.025	0.022365	0.121091	0.452158	-2.21162	69.6437	154.025	0.00042116	0.00204229	3.58001	3.58001	69.6437	19.4535
Ydjc	8.56044e-09	9.09428e-08	13.704	13.704	363.298	26.5104	0.000594292	0.0114613	4.78333	4.78333	126.808	26.5104	0.0189204	0.0387673	0.349048	-2.86494	126.808	363.298
Cnr2	8.56744e-09	9.09496e-08	0.279158	-3.5822	73.9208	264.799	0.0135253	0.0906973	0.583931	-1.71253	154.624	264.799	0.000931826	0.00367542	2.09175	2.09175	154.624	73.9208
Itga5	8.57863e-09	9.10008e-08	2.74745	2.74745	2112.83	769.016	0.266568	0.484246	1.21579	1.21579	934.958	769.016	3.37836e-06	0.000112383	0.442514	-2.25982	934.958	2112.83
Itpr1	8.59941e-09	9.11537e-08	0.250663	-3.98943	388.356	1549.32	0.0844146	0.258348	0.661375	-1.512	1024.68	1549.32	5.48581e-05	0.000521625	2.63851	2.63851	1024.68	388.356
Kif26a	8.65623e-09	9.16203e-08	0.148267	-6.74457	109.769	740.345	0.0587808	0.211451	0.536625	-1.8635	397.288	740.345	0.000107004	0.000792417	3.6193	3.6193	397.288	109.769
Bub1b	8.74975e-09	9.24051e-08	6.15721	6.15721	587.294	95.3832	0.0107533	0.0794011	2.2435	2.2435	213.992	95.3832	0.00131379	0.00473089	0.364369	-2.74447	213.992	587.294
Cilp	8.83777e-09	9.31971e-08	9.84067	9.84067	824.159	83.7503	0.00729247	0.0627962	2.911	2.911	243.797	83.7503	0.00208214	0.00669261	0.295814	-3.38051	243.797	824.159
Grk5	8.84553e-09	9.32103e-08	0.233843	-4.27637	256.043	1094.94	0.0622877	0.217339	0.625705	-1.5982	685.106	1094.94	9.93484e-05	0.000752675	2.67575	2.67575	685.106	256.043
Flvcr2	8.86729e-09	9.33708e-08	0.134986	-7.40816	35.1832	260.643	0.11511	0.30473	0.584283	-1.7115	152.289	260.643	2.69517e-05	0.000339583	4.32846	4.32846	152.289	35.1832
Spon1	8.91247e-09	9.37086e-08	0.13916	-7.18598	487.847	3505.66	0.0405557	0.171702	0.495911	-2.01649	1738.5	3505.66	0.000211845	0.00124191	3.56361	3.56361	1738.5	487.847
Slc4a4	8.99105e-09	9.44654e-08	0.24506	-4.08063	63.5978	259.519	0.415201	0.62142	0.822776	-1.2154	213.526	259.519	7.69981e-07	5.45467e-05	3.35744	3.35744	213.526	63.5978
Nuf2	9.00578e-09	9.45507e-08	12.6471	12.6471	366.96	29.0154	0.00191888	0.0259294	3.94901	3.94901	114.582	29.0154	0.00757732	0.0184879	0.312247	-3.2026	114.582	366.96
Fkbp11	9.13243e-09	9.574e-08	5.39223	5.39223	226.688	42.0397	0.0071632	0.0620493	2.21217	2.21217	92.9989	42.0397	0.00205942	0.00663596	0.41025	-2.43754	92.9989	226.688
Tubb4a	9.21337e-09	9.64472e-08	0.13583	-7.36213	70.7342	520.754	0.0250447	0.129663	0.46242	-2.16253	240.807	520.754	0.000433923	0.00209213	3.4044	3.4044	240.807	70.7342
Spns2	9.47792e-09	9.8783e-08	0.321297	-3.11238	450.443	1401.95	0.398564	0.60759	0.846797	-1.18092	1187.17	1401.95	9.72383e-07	6.04991e-05	2.63556	2.63556	1187.17	450.443
Scube1	9.50326e-09	9.89031e-08	0.135218	-7.39547	59.9832	443.604	0.11512	0.30473	0.58118	-1.72064	257.814	443.604	2.95627e-05	0.000358206	4.2981	4.2981	257.814	59.9832
Nucks1	9.59282e-09	9.95455e-08	2.39458	2.39458	2523.71	1053.93	0.295004	0.513877	1.17306	1.17306	1236.32	1053.93	2.71994e-06	0.000100262	0.489883	-2.0413	1236.32	2523.71
Mcm7	9.64026e-09	9.98206e-08	3.95327	3.95327	1313.46	332.245	0.0122362	0.0855181	1.82407	1.82407	606.039	332.245	0.0012153	0.0044501	0.461408	-2.16728	606.039	1313.46
Pdzd2	9.80862e-09	1.01417e-07	0.0964086	-10.3725	635.516	6591.91	0.0967726	0.277949	0.508218	-1.96766	3350.13	6591.91	4.60868e-05	0.00047344	5.27151	5.27151	3350.13	635.516
Ncapd2	1.00099e-08	1.03349e-07	4.41981	4.41981	800.569	181.132	0.0531523	0.200371	1.65352	1.65352	299.505	181.132	0.000143371	0.000952921	0.374114	-2.67298	299.505	800.569
Kif18b	1.00364e-08	1.03531e-07	12.8454	12.8454	208.419	16.2252	0.00127988	0.0192993	4.22721	4.22721	68.5874	16.2252	0.010705	0.0243618	0.329085	-3.03873	68.5874	208.419
Nhlrc2	1.0042e-08	1.03531e-07	0.321612	-3.10934	336.63	1046.7	0.203511	0.414837	0.778471	-1.28457	814.822	1046.7	8.13665e-06	0.000174828	2.42053	2.42053	814.822	336.63
Agrn	1.01845e-08	1.04849e-07	0.328144	-3.04744	1383.77	4216.94	0.0355461	0.158611	0.664674	-1.5045	2802.89	4216.94	0.000286719	0.00154203	2.02555	2.02555	2802.89	1383.77
Nr2f1	1.01969e-08	1.04901e-07	7.31349	7.31349	826.482	113.008	0.120694	0.312037	1.71739	1.71739	194.078	113.008	2.88731e-05	0.00035314	0.234824	-4.2585	194.078	826.482
Fbxo5	1.02429e-08	1.05298e-07	5.10562	5.10562	290.48	56.8941	0.0141164	0.0930903	2.01971	2.01971	114.91	56.8941	0.00100052	0.00385501	0.395586	-2.5279	114.91	290.48
Mcm3	1.05166e-08	1.07397e-07	4.00775	4.00775	1290.31	321.955	0.0419551	0.175242	1.63935	1.63935	527.797	321.955	0.000222918	0.00128887	0.409046	-2.44472	527.797	1290.31
Meox1	1.05221e-08	1.07397e-07	0.250302	-3.99517	57.2455	228.705	0.0692673	0.230919	0.650311	-1.53773	148.73	228.705	8.59369e-05	0.000692821	2.5981	2.5981	148.73	57.2455
Rcc1	1.06261e-08	1.08304e-07	7.73994	7.73994	887.829	114.708	0.000534443	0.0106516	3.45557	3.45557	396.38	114.708	0.0235365	0.0463539	0.446459	-2.23984	396.38	887.829
Dapk2	1.06958e-08	1.08783e-07	0.202424	-4.94013	112.964	558.058	0.157705	0.3623	0.67639	-1.47844	377.465	558.058	1.60127e-05	0.000258542	3.34145	3.34145	377.465	112.964
Sptbn1	1.07663e-08	1.09422e-07	0.183865	-5.43878	4420.37	24041.4	0.25493	0.472545	0.713854	-1.40085	17162.1	24041.4	4.64738e-06	0.000133542	3.8825	3.8825	17162.1	4420.37
Ms4a4a	1.08413e-08	1.10028e-07	6.11848	6.11848	179.762	29.3802	0.276633	0.494951	1.42018	1.42018	41.7252	29.3802	3.33755e-06	0.000112377	0.232114	-4.30823	41.7252	179.762
Cul9	1.08561e-08	1.101e-07	0.182449	-5.48098	78.7785	431.783	0.172534	0.378324	0.669585	-1.49346	289.115	431.783	1.28371e-05	0.000229052	3.66998	3.66998	289.115	78.7785
Taf9b	1.0991e-08	1.11233e-07	0.226253	-4.41983	72.6535	321.116	0.156209	0.360307	0.695671	-1.43746	223.391	321.116	1.63526e-05	0.00026085	3.07474	3.07474	223.391	72.6535
Rpl21	1.11416e-08	1.12676e-07	2.65069	2.65069	7589	2863.03	0.290624	0.509752	1.19771	1.19771	3429.09	2863.03	3.22542e-06	0.000110868	0.45185	-2.21312	3429.09	7589
Edn3	1.14093e-08	1.15221e-07	0.107503	-9.30207	38.8598	361.477	0.119333	0.310313	0.549259	-1.82063	198.544	361.477	3.06985e-05	0.000366938	5.10925	5.10925	198.544	38.8598
Zmat3	1.1441e-08	1.15459e-07	3.96311	3.96311	1285.43	324.349	0.0160104	0.0998733	1.7895	1.7895	580.424	324.349	0.000957467	0.00373435	0.451539	-2.21465	580.424	1285.43
Plac9b	1.14627e-08	1.15514e-07	0.265085	-3.77238	346.479	1307.05	0.109339	0.295941	0.690027	-1.44922	901.899	1307.05	3.96009e-05	0.00042866	2.60304	2.60304	901.899	346.479
Gm9780	1.14627e-08	1.15514e-07	0.265085	-3.77238	346.479	1307.05	0.109339	0.295941	0.690027	-1.44922	901.899	1307.05	3.96009e-05	0.00042866	2.60304	2.60304	901.899	346.479
Pitpnm3	1.15312e-08	1.15879e-07	0.136833	-7.3082	99.5505	727.535	0.193851	0.402671	0.637942	-1.56754	464.125	727.535	1.01532e-05	0.000199577	4.66221	4.66221	464.125	99.5505
Rpl37rt	1.15626e-08	1.16113e-07	3.68739	3.68739	5981.96	1622.27	0.0403914	0.171349	1.59824	1.59824	2592.78	1622.27	0.00025494	0.00142174	0.433433	-2.30716	2592.78	5981.96
Rasef	1.15914e-08	1.1632e-07	0.136704	-7.31507	49.1343	359.421	0.355846	0.57241	0.728288	-1.37308	261.762	359.421	1.65156e-06	7.9844e-05	5.32748	5.32748	261.762	49.1343
Snrpd1	1.17822e-08	1.17904e-07	4.21211	4.21211	749.472	177.933	0.0418109	0.174946	1.67319	1.67319	297.715	177.933	0.000239616	0.0013596	0.397233	-2.51741	297.715	749.472
Foxc1	1.18345e-08	1.18345e-07	4.31402	4.31402	302.237	70.0592	0.0550044	0.20432	1.64169	1.64169	115.015	70.0592	0.000146508	0.000964363	0.380547	-2.6278	115.015	302.237
Mansc1	1.19056e-08	1.18889e-07	0.183435	-5.45151	38.8287	211.675	0.0446518	0.181886	0.557786	-1.7928	118.069	211.675	0.000197742	0.00117854	3.04077	3.04077	118.069	38.8287
Tlr3	1.20364e-08	1.19862e-07	0.315296	-3.17162	124.538	394.989	0.0350569	0.157515	0.655947	-1.52451	259.092	394.989	0.000312857	0.00164678	2.08042	2.08042	259.092	124.538
Wdr66	1.21217e-08	1.20324e-07	0.31892	-3.13558	105.36	330.366	0.0812651	0.25308	0.708732	-1.41097	234.141	330.366	7.25621e-05	0.000624017	2.22229	2.22229	234.141	105.36
Afap1l1	1.21249e-08	1.20324e-07	0.16332	-6.12295	661.507	4050.38	0.173043	0.378597	0.648746	-1.54143	2627.67	4050.38	1.44566e-05	0.000243955	3.97224	3.97224	2627.67	661.507
Pkmyt1	1.24162e-08	1.22535e-07	3.55235	3.55235	303.004	85.2969	0.248989	0.466061	1.29621	1.29621	110.563	85.2969	5.42034e-06	0.000146532	0.364889	-2.74056	110.563	303.004
Shroom4	1.25683e-08	1.23951e-07	0.228942	-4.36791	176.31	770.106	0.119011	0.309758	0.66953	-1.49359	515.609	770.106	3.49223e-05	0.000395362	2.92445	2.92445	515.609	176.31
Scube2	1.28423e-08	1.26511e-07	0.0803609	-12.4439	59.3618	738.69	0.0201371	0.113943	0.359808	-2.77926	265.787	738.69	0.00073047	0.00304487	4.4774	4.4774	265.787	59.3618
Colq	1.28456e-08	1.26511e-07	0.0532178	-18.7907	28.3138	532.036	0.0108728	0.0797572	0.273227	-3.65996	145.367	532.036	0.00154406	0.0053487	5.13413	5.13413	145.367	28.3138
Postn	1.29916e-08	1.27773e-07	0.166277	-6.01405	648.421	3899.63	0.0600696	0.213405	0.552948	-1.80849	2156.3	3899.63	0.000140284	0.000938946	3.32546	3.32546	2156.3	648.421
Tcf21	1.30558e-08	1.28228e-07	0.122569	-8.15865	215.583	1758.87	0.211385	0.424848	0.631303	-1.58403	1110.38	1758.87	9.0604e-06	0.000186285	5.15058	5.15058	1110.38	215.583
Galnt18	1.31724e-08	1.29285e-07	0.138726	-7.20846	358.466	2583.98	0.0800608	0.251354	0.544955	-1.83501	1408.16	2583.98	8.28322e-05	0.000676944	3.92829	3.92829	1408.16	358.466
Tspan8	1.34055e-08	1.31213e-07	0.198029	-5.04976	327.879	1655.71	0.228848	0.443922	0.710395	-1.40767	1176.21	1655.71	7.46893e-06	0.000168122	3.58733	3.58733	1176.21	327.879
Liph	1.35715e-08	1.32566e-07	0.20775	-4.81347	105.072	505.76	0.336364	0.553197	0.768537	-1.30117	388.695	505.76	2.32268e-06	9.20707e-05	3.69933	3.69933	388.695	105.072
Serpine2	1.35999e-08	1.32752e-07	0.270207	-3.70087	439.005	1624.7	0.100769	0.284474	0.685896	-1.45795	1114.38	1624.7	5.34426e-05	0.000513609	2.53841	2.53841	1114.38	439.005
Atrnl1	1.37695e-08	1.34316e-07	0.341885	-2.92496	456.677	1335.76	0.0893343	0.266106	0.726161	-1.3771	969.979	1335.76	6.87693e-05	0.000601647	2.12399	2.12399	969.979	456.677
Foxa2	1.38098e-08	1.34618e-07	0.190379	-5.25268	140.62	738.63	0.0855445	0.260013	0.607034	-1.64735	448.374	738.63	7.38741e-05	0.000631882	3.18856	3.18856	448.374	140.62
Pde3a	1.39413e-08	1.35715e-07	0.126525	-7.90357	178.925	1414.15	0.240243	0.45565	0.652978	-1.53144	923.407	1414.15	6.69952e-06	0.000161757	5.16086	5.16086	923.407	178.925
Dpp4	1.39705e-08	1.35814e-07	0.155807	-6.41822	211.333	1356.38	0.389668	0.600555	0.755225	-1.32411	1024.37	1356.38	1.46584e-06	7.5348e-05	4.8472	4.8472	1024.37	211.333
Col4a6	1.41177e-08	1.37058e-07	0.148005	-6.75651	40.477	273.483	0.177993	0.384074	0.6408	-1.56055	175.248	273.483	1.41043e-05	0.000240551	4.32957	4.32957	175.248	40.477
Rpl10a	1.41354e-08	1.37137e-07	4.53551	4.53551	5437.39	1198.85	0.0159053	0.0993906	1.902	1.902	2280.21	1198.85	0.00110705	0.00416014	0.419357	-2.3846	2280.21	5437.39
2410002F23Rik	1.4146e-08	1.37147e-07	3.53901	3.53901	1039.26	293.657	0.0849691	0.2592	1.46933	1.46933	431.48	293.657	7.74284e-05	0.000650999	0.415181	-2.40859	431.48	1039.26
Art4	1.42945e-08	1.38145e-07	0.135056	-7.40432	47.4857	351.599	0.122968	0.315336	0.584741	-1.71016	205.594	351.599	3.42619e-05	0.000391604	4.3296	4.3296	205.594	47.4857
Fam174b	1.43684e-08	1.38736e-07	0.137621	-7.26631	449.984	3269.72	0.188171	0.395746	0.631518	-1.58349	2064.89	3269.72	1.33323e-05	0.000233855	4.58881	4.58881	2064.89	449.984
Myo1b	1.44794e-08	1.39529e-07	0.315747	-3.16709	1293.25	4095.86	0.10174	0.285638	0.717177	-1.39436	2937.45	4095.86	5.52196e-05	0.000523307	2.27137	2.27137	2937.45	1293.25
Abcd3	1.44904e-08	1.39541e-07	0.386569	-2.58686	702.936	1818.4	0.279187	0.497592	0.834534	-1.19827	1517.51	1818.4	4.50185e-06	0.000131455	2.15882	2.15882	1517.51	702.936
Prr3	1.4542e-08	1.39943e-07	2.90186	2.90186	360.724	124.308	0.151214	0.353516	1.31282	1.31282	163.194	124.308	2.26132e-05	0.000308339	0.452407	-2.2104	163.194	360.724
Lifr	1.49574e-08	1.43652e-07	0.169733	-5.89161	286.148	1685.87	0.0785737	0.248869	0.577318	-1.73215	973.284	1685.87	9.36467e-05	0.00072594	3.40133	3.40133	973.284	286.148
Phldb2	1.50143e-08	1.44004e-07	0.317766	-3.14697	905.163	2848.52	0.0869897	0.262296	0.707548	-1.41333	2015.46	2848.52	7.76343e-05	0.000652142	2.22663	2.22663	2015.46	905.163
Abcd2	1.50497e-08	1.44247e-07	0.253066	-3.95153	111.023	438.712	0.0691123	0.230643	0.646356	-1.54714	283.564	438.712	0.000116071	0.000834662	2.5541	2.5541	283.564	111.023
G730013B05Rik	1.51003e-08	1.44402e-07	29.9284	29.9284	159.953	5.34453	0.000448103	0.00949978	8.3038	8.3038	44.3799	5.34453	0.0254717	0.0494238	0.277456	-3.60418	44.3799	159.953
Tek	1.51076e-08	1.44402e-07	0.100148	-9.98519	460.363	4596.81	0.224074	0.439247	0.610424	-1.63821	2806	4596.81	8.75305e-06	0.000181531	6.0952	6.0952	2806	460.363
Gtf2f1	1.51277e-08	1.44402e-07	2.111	2.111	1093.95	518.213	0.713379	0.834092	1.04993	1.04993	544.085	518.213	1.21767e-07	1.69265e-05	0.497359	-2.01062	544.085	1093.95
Slc39a8	1.51364e-08	1.44402e-07	0.198089	-5.04823	805.297	4065.32	0.214056	0.428023	0.701212	-1.4261	2850.65	4065.32	9.93195e-06	0.000196578	3.53988	3.53988	2850.65	805.297
Pgbd5	1.51908e-08	1.44823e-07	26.3474	26.3474	176.179	6.68676	0.000815684	0.0142521	6.98458	6.98458	46.7042	6.68676	0.0170731	0.0356613	0.265095	-3.77223	46.7042	176.179
Prr18	1.54041e-08	1.46369e-07	0.159455	-6.27136	50.5723	317.157	0.261524	0.479096	0.6988	-1.43102	221.629	317.157	5.46104e-06	0.00014717	4.38243	4.38243	221.629	50.5723
Frmd4b	1.55812e-08	1.47856e-07	0.305523	-3.27308	268.419	878.557	0.145492	0.34617	0.738287	-1.35449	648.627	878.557	2.62664e-05	0.000334406	2.41647	2.41647	648.627	268.419
S1pr4	1.56139e-08	1.4797e-07	0.163198	-6.12751	85.2003	522.066	0.190552	0.398771	0.660008	-1.51513	344.568	522.066	1.3362e-05	0.000233895	4.04421	4.04421	344.568	85.2003
Calcrl	1.56365e-08	1.48086e-07	0.147671	-6.77179	1886.57	12775.4	0.469157	0.666875	0.782908	-1.27729	10002	12775.4	8.18431e-07	5.50715e-05	5.30169	5.30169	10002	1886.57
Tmtc2	1.56927e-08	1.4849e-07	0.106269	-9.41004	123.988	1166.74	0.162884	0.36807	0.576568	-1.7344	672.703	1166.74	2.01397e-05	0.000288777	5.42553	5.42553	672.703	123.988
Limch1	1.56999e-08	1.4849e-07	0.11604	-8.61771	1315.26	11334.6	0.174452	0.380362	0.596267	-1.6771	6758.43	11334.6	1.73598e-05	0.000268308	5.13846	5.13846	6758.43	1315.26
Wasf1	1.59401e-08	1.50563e-07	8.18813	8.18813	167.607	20.4695	0.00575326	0.0537396	2.81657	2.81657	57.6538	20.4695	0.00338224	0.00978962	0.343982	-2.90713	57.6538	167.607
Bnc1	1.59972e-08	1.51003e-07	7.85133	7.85133	327.605	41.7261	0.00157256	0.0225222	3.17838	3.17838	132.621	41.7261	0.0121131	0.0269452	0.404821	-2.47023	132.621	327.605
Atp6v0c-ps2	1.61267e-08	1.52024e-07	9.85313	9.85313	534.891	54.2864	0.0747873	0.241451	2.06385	2.06385	112.039	54.2864	0.000104233	0.000777323	0.209462	-4.77414	112.039	534.891
Icam2	1.61389e-08	1.5204e-07	0.166432	-6.00847	363.294	2182.84	0.164365	0.369473	0.643807	-1.55326	1405.33	2182.84	2.03777e-05	0.000289866	3.8683	3.8683	1405.33	363.294
Slc26a9	1.62241e-08	1.52741e-07	0.12721	-7.86105	47.6785	374.803	0.0447965	0.182115	0.485394	-2.06018	181.927	374.803	0.000252066	0.00140956	3.81571	3.81571	181.927	47.6785
Taf1d	1.63545e-08	1.53767e-07	7.29533	7.29533	886.572	121.526	0.00759431	0.0643806	2.56244	2.56244	311.402	121.526	0.00284216	0.00853723	0.351243	-2.84703	311.402	886.572
Chst3	1.64189e-08	1.54271e-07	0.110549	-9.04575	75.7045	684.804	0.0797996	0.250864	0.50761	-1.97002	347.613	684.804	9.46002e-05	0.000730561	4.59171	4.59171	347.613	75.7045
Pfn1	1.65659e-08	1.5555e-07	2.70124	2.70124	15967.5	5911.18	0.109589	0.296338	1.32541	1.32541	7834.72	5911.18	5.23554e-05	0.000507936	0.490667	-2.03804	7834.72	15967.5
Ltbp4	1.66455e-08	1.56056e-07	0.228913	-4.36847	2938.63	12837.3	0.0458628	0.18456	0.593686	-1.68439	7621.34	12837.3	0.000264567	0.00146176	2.5935	2.5935	7621.34	2938.63
Arl5b	1.67936e-08	1.57172e-07	0.451971	-2.21253	304.928	674.662	0.911144	0.950811	0.98458	-1.01566	664.259	674.662	3.22171e-08	1.00223e-05	2.17841	2.17841	664.259	304.928
Rplp1	1.68426e-08	1.57528e-07	3.1767	3.1767	10756.4	3386.02	0.0380476	0.165038	1.52966	1.52966	5179.47	3386.02	0.00035984	0.00182792	0.481527	-2.07673	5179.47	10756.4
Rpl18a	1.7172e-08	1.60295e-07	3.46133	3.46133	9807.92	2833.57	0.0181449	0.107162	1.68265	1.68265	4767.89	2833.57	0.00105154	0.0039988	0.486127	-2.05708	4767.89	9807.92
Tmem44	1.7338e-08	1.61528e-07	0.162464	-6.1552	110.367	679.33	0.0682468	0.228882	0.557839	-1.79263	378.957	679.33	0.000132471	0.000908854	3.43361	3.43361	378.957	110.367
Rbpms	1.74913e-08	1.6285e-07	0.304701	-3.2819	484.004	1588.45	0.165927	0.370655	0.747352	-1.33806	1187.13	1588.45	2.11822e-05	0.000295902	2.45274	2.45274	1187.13	484.004
Wwc1	1.78251e-08	1.65419e-07	0.198143	-5.04687	887.21	4477.63	0.196622	0.406422	0.690251	-1.44875	3090.69	4477.63	1.41372e-05	0.000240551	3.4836	3.4836	3090.69	887.21
Adgrf5	1.8005e-08	1.66786e-07	0.121336	-8.24156	2474.74	20395.8	0.177003	0.382961	0.60315	-1.65796	12301.7	20395.8	1.86394e-05	0.000277893	4.97089	4.97089	12301.7	2474.74
Sipa1l2	1.81128e-08	1.67546e-07	0.260366	-3.84075	397.827	1527.95	0.0295172	0.143326	0.595258	-1.67994	909.526	1527.95	0.000547599	0.00247197	2.28624	2.28624	909.526	397.827
Fen1	1.81265e-08	1.67565e-07	4.22412	4.22412	694.396	164.388	0.00602928	0.0554578	2.02269	2.02269	332.507	164.388	0.00386025	0.0108762	0.478843	-2.08837	332.507	694.396
Lilr4b	1.8535e-08	1.7101e-07	5.94027	5.94027	337.289	56.78	0.0272789	0.136729	2.01983	2.01983	114.686	56.78	0.000595981	0.00262173	0.340024	-2.94097	114.686	337.289
Akr1b8	1.88768e-08	1.73827e-07	3.46858	3.46858	774.646	223.332	0.0628081	0.218151	1.51118	1.51118	337.496	223.332	0.000166059	0.00104729	0.435677	-2.29528	337.496	774.646
Fads3	1.92051e-08	1.76396e-07	0.267045	-3.74469	525.758	1968.8	0.166973	0.371715	0.723323	-1.38251	1424.08	1968.8	2.24496e-05	0.000307126	2.70862	2.70862	1424.08	525.758
Smyd5	1.92692e-08	1.76739e-07	3.58852	3.58852	757.717	211.151	0.0804744	0.252174	1.49008	1.49008	314.631	211.151	0.000106723	0.000791707	0.415236	-2.40827	314.631	757.717
Itga9	1.92794e-08	1.76739e-07	0.21833	-4.58021	409.431	1875.28	0.0753818	0.242416	0.618545	-1.6167	1159.95	1875.28	0.000121529	0.000860503	2.83307	2.83307	1159.95	409.431
Pmf1	1.9299e-08	1.76805e-07	4.94193	4.94193	528.928	107.029	0.0116362	0.0830677	2.05379	2.05379	219.815	107.029	0.00190663	0.00626689	0.415585	-2.40625	219.815	528.928
Ms4a6d	1.93867e-08	1.77381e-07	9.02982	9.02982	697.285	77.2202	0.00344294	0.0378406	3.15104	3.15104	243.324	77.2202	0.00688809	0.0171782	0.348959	-2.86566	243.324	697.285
Rgs17	1.95014e-08	1.78203e-07	11.7002	11.7002	267.235	22.8401	0.00379772	0.0403438	3.57141	3.57141	81.5714	22.8401	0.00591606	0.0152182	0.305243	-3.27608	81.5714	267.235
Hsd11b1	1.96332e-08	1.79064e-07	0.179117	-5.58296	468.163	2613.73	0.260219	0.477976	0.708843	-1.41075	1852.73	2613.73	7.09382e-06	0.000165091	3.95744	3.95744	1852.73	468.163
Slc34a2	1.99489e-08	1.8125e-07	0.198706	-5.03257	5036.82	25348.1	0.0892384	0.266042	0.613133	-1.63097	15541.8	25348.1	9.09754e-05	0.000712566	3.08563	3.08563	15541.8	5036.82
Lipg	2.01804e-08	1.83121e-07	0.128187	-7.80109	141.371	1102.85	0.0318182	0.148845	0.457233	-2.18707	504.258	1102.85	0.000519667	0.00238673	3.56691	3.56691	504.258	141.371
Aimp2	2.04375e-08	1.85219e-07	3.6207	3.6207	811.874	224.231	0.0114176	0.0820625	1.7889	1.7889	401.127	224.231	0.00204495	0.00659825	0.494076	-2.02398	401.127	811.874
Unc13d	2.05856e-08	1.86443e-07	0.214181	-4.66894	194.462	907.93	0.0959436	0.27648	0.634362	-1.57639	575.956	907.93	7.90003e-05	0.000658797	2.9618	2.9618	575.956	194.462
Tbx5	2.06335e-08	1.86758e-07	0.160287	-6.23882	119.069	742.853	0.0742227	0.240518	0.560357	-1.78458	416.263	742.853	0.000128659	0.000892443	3.49597	3.49597	416.263	119.069
Kctd21	2.06868e-08	1.8705e-07	0.399953	-2.50029	89.4846	223.738	0.524867	0.707702	0.903876	-1.10635	202.231	223.738	6.53306e-07	4.89466e-05	2.25996	2.25996	202.231	89.4846
Rpl41	2.06919e-08	1.8705e-07	4.69062	4.69062	16664	3552.63	0.0135235	0.0906973	1.97565	1.97565	7018.75	3552.63	0.00170671	0.00576013	0.421192	-2.37421	7018.75	16664
Rps6-ps4	2.07475e-08	1.87434e-07	3.19923	3.19923	28045	8766.16	0.031738	0.148665	1.56135	1.56135	13687.1	8766.16	0.000543436	0.00245783	0.48804	-2.04901	13687.1	28045
Gpd1l	2.07746e-08	1.87522e-07	0.39343	-2.54175	416.685	1059.11	0.197431	0.407213	0.807873	-1.23782	855.626	1059.11	1.56552e-05	0.00025603	2.05341	2.05341	855.626	416.685
Prc1	2.09774e-08	1.88915e-07	8.84493	8.84493	725.351	82.0076	0.00179752	0.0247808	3.3737	3.3737	276.669	82.0076	0.0127351	0.028145	0.381428	-2.62173	276.669	725.351
Dapk1	2.11149e-08	1.90034e-07	0.226139	-4.42207	419.959	1857.09	0.065313	0.222849	0.613967	-1.62875	1140.19	1857.09	0.000168319	0.00105437	2.715	2.715	1140.19	419.959
Scn7a	2.12657e-08	1.91151e-07	0.100049	-9.99508	526.286	5260.27	0.174472	0.380362	0.572646	-1.74628	3012.27	5260.27	2.18916e-05	0.000302382	5.72364	5.72364	3012.27	526.286
Rps10	2.13807e-08	1.91803e-07	5.48277	5.48277	5306.48	967.848	0.00763461	0.0645693	2.2496	2.2496	2177.27	967.848	0.00334754	0.00970685	0.410303	-2.43722	2177.27	5306.48
Ldb2	2.13919e-08	1.91803e-07	0.214364	-4.66497	220.278	1027.59	0.185291	0.392805	0.695923	-1.43694	715.123	1027.59	1.87296e-05	0.000277893	3.24646	3.24646	715.123	220.278
Phactr2	2.15433e-08	1.92951e-07	0.123909	-8.07044	315.319	2544.77	0.312603	0.531987	0.686753	-1.45613	1747.63	2544.77	4.41138e-06	0.000130427	5.5424	5.5424	1747.63	315.319
Dixdc1	2.15746e-08	1.93079e-07	0.287382	-3.47969	137.077	476.986	0.0890295	0.265862	0.687348	-1.45487	327.855	476.986	9.3369e-05	0.000724252	2.39176	2.39176	327.855	137.077
Inmt	2.16237e-08	1.93397e-07	0.131124	-7.62639	2729.94	20819.6	0.313613	0.53293	0.693815	-1.44131	14444.9	20819.6	4.40753e-06	0.000130427	5.29131	5.29131	14444.9	2729.94
Polr2h	2.16992e-08	1.9383e-07	4.54054	4.54054	393.688	86.705	0.00377755	0.0401909	2.19336	2.19336	190.176	86.705	0.00665894	0.0167409	0.483063	-2.07013	190.176	393.688
Reps2	2.17407e-08	1.94079e-07	0.122082	-8.19122	138.108	1131.27	0.314724	0.533803	0.686664	-1.45632	776.805	1131.27	4.31385e-06	0.000129687	5.62461	5.62461	776.805	138.108
Ccnb2	2.17881e-08	1.94381e-07	14.3259	14.3259	599.141	41.8222	0.000754095	0.0136079	4.97505	4.97505	208.067	41.8222	0.0249752	0.0487179	0.347276	-2.87955	208.067	599.141
Dpep1	2.18493e-08	1.94692e-07	0.121624	-8.22207	213.08	1751.96	0.167284	0.372117	0.595543	-1.67914	1043.37	1751.96	2.45628e-05	0.00032188	4.8966	4.8966	1043.37	213.08
Rcn3	2.19929e-08	1.95599e-07	0.292757	-3.4158	294.129	1004.69	0.0370997	0.162453	0.634084	-1.57708	637.056	1004.69	0.000438224	0.0021079	2.1659	2.1659	637.056	294.129
Mme	2.21668e-08	1.96778e-07	0.131204	-7.62174	251.952	1920.32	0.153023	0.355612	0.596084	-1.67762	1144.67	1920.32	3.07201e-05	0.000366938	4.54319	4.54319	1144.67	251.952
Vwf	2.23984e-08	1.9822e-07	0.180043	-5.55423	1549.06	8603.83	0.0757209	0.243061	0.580311	-1.72321	4992.9	8603.83	0.000134988	0.000919395	3.22318	3.22318	4992.9	1549.06
Pdxp	2.24877e-08	1.98887e-07	8.84479	8.84479	232.77	26.3171	0.00373806	0.0398894	3.11385	3.11385	81.9476	26.3171	0.00649979	0.0164245	0.352055	-2.84047	81.9476	232.77
Mrto4	2.27089e-08	2.00595e-07	3.8087	3.8087	645.304	169.429	0.0216211	0.119228	1.73519	1.73519	293.991	169.429	0.000969634	0.00376557	0.455586	-2.19498	293.991	645.304
Cchcr1	2.27722e-08	2.01031e-07	3.82798	3.82798	520.938	136.087	0.199844	0.410473	1.36291	1.36291	185.474	136.087	1.61606e-05	0.000258853	0.356039	-2.80868	185.474	520.938
Eya1	2.28926e-08	2.01845e-07	4.95554	4.95554	295.69	59.6687	0.0585737	0.211213	1.72568	1.72568	102.969	59.6687	0.000205775	0.00121529	0.348233	-2.87164	102.969	295.69
Prex2	2.31959e-08	2.04141e-07	0.138083	-7.24203	467.086	3382.65	0.43801	0.641154	0.76001	-1.31577	2570.85	3382.65	1.49661e-06	7.62151e-05	5.50402	5.50402	2570.85	467.086
Pecam1	2.3215e-08	2.04146e-07	0.174396	-5.73407	1974.23	11320.4	0.150007	0.351844	0.637747	-1.56802	7219.54	11320.4	3.36449e-05	0.000387648	3.65688	3.65688	7219.54	1974.23
Atad3a	2.34616e-08	2.0572e-07	3.64758	3.64758	958.383	262.745	0.0373296	0.16326	1.62183	1.62183	426.129	262.745	0.000454775	0.00216351	0.444633	-2.24905	426.129	958.383
Spn	2.40361e-08	2.09857e-07	0.270975	-3.69037	152.066	561.179	0.139146	0.337555	0.709587	-1.40927	398.206	561.179	3.99257e-05	0.000431523	2.61864	2.61864	398.206	152.066
Cxcl1	2.40986e-08	2.10275e-07	20.9228	20.9228	275.937	13.1883	0.0125229	0.0869075	3.92688	3.92688	51.7889	13.1883	0.0017709	0.00592251	0.187684	-5.32811	51.7889	275.937
S100a6	2.42006e-08	2.11036e-07	7.93071	7.93071	18128.8	2285.9	0.00248613	0.0310984	3.07348	3.07348	7025.65	2285.9	0.0106324	0.0242586	0.387542	-2.58037	7025.65	18128.8
Prrg1	2.43611e-08	2.12177e-07	0.190919	-5.23782	40.5391	212.336	0.892361	0.941285	0.961609	-1.03992	204.185	212.336	5.23219e-08	1.15024e-05	5.03673	5.03673	204.185	40.5391
Sgip1	2.4422e-08	2.12578e-07	0.138779	-7.20568	31.9044	229.893	0.173615	0.379148	0.6243	-1.60179	143.522	229.893	2.26244e-05	0.000308339	4.49851	4.49851	143.522	31.9044
Tc2n	2.45473e-08	2.13274e-07	0.290489	-3.44247	86.4258	297.518	0.0756462	0.24293	0.67871	-1.47338	201.928	297.518	0.000136441	0.000925341	2.33643	2.33643	201.928	86.4258
Pla2r1	2.45567e-08	2.13274e-07	0.121602	-8.22358	47.0142	386.625	0.171716	0.377517	0.600833	-1.66436	232.297	386.625	2.41364e-05	0.000318627	4.94099	4.94099	232.297	47.0142
Igsf3	2.47308e-08	2.14483e-07	0.19334	-5.17224	71.7777	371.251	0.011139	0.0808038	0.477206	-2.09553	177.163	371.251	0.00225446	0.00712013	2.46822	2.46822	177.163	71.7777
Rcan3	2.54254e-08	2.19576e-07	0.242236	-4.12821	113.916	470.269	0.126154	0.320423	0.680213	-1.47013	319.883	470.269	5.13139e-05	0.000502603	2.80807	2.80807	319.883	113.916
Gja4	2.56853e-08	2.2142e-07	0.186279	-5.36829	195.809	1051.16	0.0254518	0.130592	0.510933	-1.9572	537.073	1051.16	0.000837687	0.0033927	2.74284	2.74284	537.073	195.809
Prickle2	2.58401e-08	2.22486e-07	0.09339	-10.7078	183.337	1963.14	0.196371	0.406079	0.577758	-1.73083	1134.22	1963.14	1.88177e-05	0.000277893	6.18651	6.18651	1134.22	183.337
Rfc4	2.60132e-08	2.23841e-07	4.83902	4.83902	247.122	51.0687	0.00416854	0.0432637	2.26106	2.26106	115.469	51.0687	0.00652129	0.0164701	0.467256	-2.14015	115.469	247.122
Llgl2	2.60701e-08	2.24019e-07	0.188128	-5.31552	140.406	746.331	0.183469	0.390733	0.672583	-1.48681	501.969	746.331	2.22283e-05	0.000305439	3.57513	3.57513	501.969	140.406
Diaph3	2.62779e-08	2.25307e-07	4.11799	4.11799	285.4	69.3057	0.0228774	0.122304	1.79058	1.79058	124.097	69.3057	0.000954876	0.0037273	0.434818	-2.29981	124.097	285.4
Rps13	2.63237e-08	2.25564e-07	3.1247	3.1247	1339.13	428.563	0.0512254	0.196104	1.49166	1.49166	639.268	428.563	0.000297914	0.00158776	0.477376	-2.09478	639.268	1339.13
Hmcn1	2.6405e-08	2.26125e-07	0.115794	-8.63606	137.182	1184.71	0.192874	0.401341	0.60513	-1.65254	716.903	1184.71	1.99112e-05	0.00028686	5.22594	5.22594	716.903	137.182
Rps6ka2	2.64869e-08	2.26517e-07	0.342253	-2.92181	224.963	657.299	0.230326	0.4454	0.795073	-1.25775	522.601	657.299	1.25448e-05	0.000224971	2.32305	2.32305	522.601	224.963
D230025D16Rik	2.64983e-08	2.26517e-07	0.377495	-2.64904	434.632	1151.36	0.110965	0.298255	0.757417	-1.32028	872.057	1151.36	7.11371e-05	0.000615089	2.00643	2.00643	872.057	434.632
Septin1	2.6538e-08	2.26721e-07	0.298483	-3.35027	73.3024	245.583	0.102325	0.2865	0.706038	-1.41636	173.391	245.583	7.9653e-05	0.000662036	2.36542	2.36542	173.391	73.3024
Uqcc2	2.67956e-08	2.28513e-07	5.60638	5.60638	1196.53	213.422	0.00959693	0.073914	2.23408	2.23408	476.801	213.422	0.00292436	0.00874741	0.398488	-2.50949	476.801	1196.53
Gata6	2.69296e-08	2.29201e-07	0.291693	-3.42826	221.962	760.945	0.0288976	0.141328	0.617968	-1.61821	470.24	760.945	0.000719195	0.00301632	2.11856	2.11856	470.24	221.962
F11r	2.77923e-08	2.36168e-07	0.277183	-3.60773	771.046	2781.72	0.190773	0.398984	0.739601	-1.35208	2057.36	2781.72	2.15812e-05	0.000299251	2.66828	2.66828	2057.36	771.046
Trim68	2.81046e-08	2.3835e-07	0.22662	-4.41267	38.0149	167.747	0.309603	0.528943	0.768366	-1.30146	128.891	167.747	5.26721e-06	0.000144394	3.39055	3.39055	128.891	38.0149
Itga10	2.81156e-08	2.3835e-07	5.17165	5.17165	199.246	38.5267	0.277076	0.49531	1.38608	1.38608	53.401	38.5267	7.46209e-06	0.000168122	0.268015	-3.73113	53.401	199.246
Nrg2	2.83057e-08	2.39819e-07	0.141268	-7.07876	23.0034	162.835	0.204601	0.415795	0.648417	-1.54222	105.585	162.835	1.63175e-05	0.000260606	4.58999	4.58999	105.585	23.0034
Sh3rf2	2.83411e-08	2.39977e-07	0.114504	-8.73332	55.2371	482.403	0.510689	0.697258	0.775812	-1.28897	374.254	482.403	9.63612e-07	6.04991e-05	6.77542	6.77542	374.254	55.2371
Tie1	2.83847e-08	2.40204e-07	0.169471	-5.9007	698.324	4120.6	0.137038	0.334816	0.621957	-1.60783	2562.84	4120.6	4.79227e-05	0.000483906	3.66998	3.66998	2562.84	698.324
Stard8	2.85071e-08	2.41097e-07	0.180497	-5.54025	341.215	1890.42	0.091146	0.269067	0.594646	-1.68167	1124.13	1890.42	0.000111638	0.000816317	3.29449	3.29449	1124.13	341.215
Gm6402	2.8556e-08	2.41368e-07	2.91702	2.91702	1216.37	416.991	0.0991409	0.281937	1.37546	1.37546	573.556	416.991	9.4959e-05	0.000732144	0.471531	-2.12075	573.556	1216.37
Ntn4	2.86881e-08	2.42341e-07	0.126102	-7.93008	190.134	1507.78	0.263002	0.480904	0.659546	-1.5162	994.448	1507.78	9.30301e-06	0.000188816	5.23025	5.23025	994.448	190.134
Gimap5	2.87571e-08	2.42781e-07	0.224124	-4.46181	55.6885	248.472	0.248249	0.465223	0.737104	-1.35666	183.149	248.472	1.04713e-05	0.000204118	3.28882	3.28882	183.149	55.6885
Atp6v1c2	2.89181e-08	2.43968e-07	0.163061	-6.13268	113.829	698.077	0.197899	0.407649	0.658407	-1.51882	459.618	698.077	1.98777e-05	0.00028686	4.03779	4.03779	459.618	113.829
Ube2t	2.90232e-08	2.44233e-07	13.0291	13.0291	136.644	10.4876	0.000874635	0.0149178	4.70656	4.70656	49.3606	10.4876	0.0228035	0.0452153	0.361234	-2.76829	49.3606	136.644
Ifih1	2.90315e-08	2.44233e-07	0.295276	-3.38667	174.533	591.086	0.150554	0.352549	0.73088	-1.36821	432.013	591.086	3.86208e-05	0.000422203	2.47525	2.47525	432.013	174.533
Itm2a	2.90762e-08	2.44466e-07	0.382548	-2.61405	99.6733	260.551	0.192435	0.400661	0.801659	-1.24741	208.873	260.551	2.09504e-05	0.000293346	2.09558	2.09558	208.873	99.6733
Memo1	2.91468e-08	2.44696e-07	4.96919	4.96919	1175.64	236.585	0.00607342	0.0557835	2.21225	2.21225	523.385	236.585	0.00500262	0.0133013	0.445192	-2.24622	523.385	1175.64
Osbpl5	2.93675e-08	2.45903e-07	0.333266	-3.00061	521.354	1564.38	0.145829	0.34646	0.750312	-1.33278	1173.77	1564.38	4.25755e-05	0.000448641	2.25139	2.25139	1173.77	521.354
Gm15421	2.93929e-08	2.45972e-07	3.9436	3.9436	840.887	213.228	0.00913446	0.0719	1.90843	1.90843	406.931	213.228	0.00325027	0.00949018	0.48393	-2.06641	406.931	840.887
Fzd8	2.98685e-08	2.49223e-07	0.178584	-5.5996	55.2372	309.306	0.214916	0.429002	0.68429	-1.46137	211.655	309.306	1.60064e-05	0.000258542	3.83175	3.83175	211.655	55.2372
Phactr1	2.99173e-08	2.4934e-07	0.134198	-7.45167	247.464	1844.02	0.225512	0.440004	0.645323	-1.54961	1189.99	1844.02	1.47511e-05	0.000246175	4.80874	4.80874	1189.99	247.464
Sh3pxd2b	3.02262e-08	2.51596e-07	4.39936	4.39936	2084.24	473.76	0.0720947	0.236081	1.61839	1.61839	766.727	473.76	0.000181419	0.00110945	0.367869	-2.71836	766.727	2084.24
Tfcp2l1	3.0253e-08	2.51596e-07	0.137821	-7.25578	106.414	772.117	0.0856901	0.260179	0.542848	-1.84213	419.142	772.117	0.000128752	0.000892654	3.93879	3.93879	419.142	106.414
Fgd5	3.04174e-08	2.52772e-07	0.173528	-5.76277	226.109	1303.01	0.153182	0.355676	0.637649	-1.56826	830.866	1303.01	3.88653e-05	0.000423914	3.67463	3.67463	830.866	226.109
Thsd4	3.0915e-08	2.5646e-07	0.167746	-5.96138	116.632	695.285	0.146636	0.347632	0.628237	-1.59176	436.804	695.285	4.29154e-05	0.000451227	3.74516	3.74516	436.804	116.632
Mturn	3.10831e-08	2.57705e-07	0.25826	-3.87207	230.821	893.754	0.922382	0.956886	0.976594	-1.02397	872.835	893.754	5.39972e-08	1.15328e-05	3.78144	3.78144	872.835	230.821
Flt4	3.14283e-08	2.60266e-07	0.190649	-5.24523	185.365	972.284	0.0385617	0.166361	0.539648	-1.85306	524.692	972.284	0.00051971	0.00238673	2.83058	2.83058	524.692	185.365
Sqor	3.16148e-08	2.61356e-07	0.33202	-3.01187	246.59	742.698	0.202725	0.413778	0.777157	-1.28674	577.193	742.698	2.02209e-05	0.000289001	2.34069	2.34069	577.193	246.59
Ercc6l	3.18821e-08	2.63262e-07	7.63946	7.63946	175.66	22.9938	0.00360939	0.0390109	2.93517	2.93517	67.4907	22.9938	0.00793485	0.0191739	0.384211	-2.60273	67.4907	175.66
Gins1	3.19883e-08	2.63682e-07	8.08953	8.08953	169.687	20.9761	0.00586438	0.0544921	2.85486	2.85486	59.8838	20.9761	0.004917	0.01312	0.352908	-2.8336	59.8838	169.687
Tmeff2	3.22672e-08	2.65828e-07	0.134074	-7.45854	25.0143	186.57	0.239485	0.455065	0.659833	-1.51554	123.105	186.57	1.21609e-05	0.000222252	4.92139	4.92139	123.105	25.0143
Mid2	3.23967e-08	2.66741e-07	0.128787	-7.76476	143.484	1114.12	0.342641	0.55959	0.704559	-1.41933	784.961	1114.12	4.60171e-06	0.000133031	5.47073	5.47073	784.961	143.484
9930014A18Rik	3.27254e-08	2.69076e-07	0.186967	-5.34854	41.4616	221.759	0.124996	0.318551	0.634063	-1.57713	140.609	221.759	6.01072e-05	0.000553141	3.39131	3.39131	140.609	41.4616
Esm1	3.27366e-08	2.69076e-07	0.248825	-4.01889	114.56	460.403	0.00767572	0.0647579	0.514087	-1.9452	236.687	460.403	0.0040648	0.0113276	2.06606	2.06606	236.687	114.56
Slc9a5	3.28457e-08	2.69508e-07	4.58913	4.58913	452.554	98.6145	0.202315	0.413413	1.42439	1.42439	140.465	98.6145	2.07241e-05	0.000292623	0.310383	-3.22183	140.465	452.554
Prrt4	3.29429e-08	2.70151e-07	0.101171	-9.88425	26.6687	263.6	0.253329	0.470858	0.628857	-1.59019	165.767	263.6	1.08147e-05	0.000207729	6.21578	6.21578	165.767	26.6687
Rpl22l1	3.32318e-08	2.72052e-07	3.85653	3.85653	1467.47	380.514	0.014935	0.0963136	1.81385	1.81385	690.196	380.514	0.00198544	0.0064518	0.470332	-2.12616	690.196	1467.47
Ccser2	3.32698e-08	2.72208e-07	0.383868	-2.60506	720.767	1877.64	0.322048	0.540286	0.842704	-1.18666	1582.3	1877.64	5.78169e-06	0.000150488	2.1953	2.1953	1582.3	720.767
Marveld2	3.33959e-08	2.72927e-07	0.255726	-3.91043	57.6091	225.276	0.206524	0.418487	0.737	-1.35685	166.028	225.276	1.9194e-05	0.000281068	2.88198	2.88198	166.028	57.6091
Pde7b	3.34569e-08	2.73269e-07	0.207791	-4.81254	124.657	599.916	0.181725	0.388712	0.685955	-1.45782	411.515	599.916	2.75065e-05	0.000342873	3.30118	3.30118	411.515	124.657
Bcl2l2	3.34856e-08	2.73329e-07	0.391105	-2.55686	613.467	1568.55	0.259597	0.47773	0.826163	-1.21042	1295.87	1568.55	1.10053e-05	0.000209702	2.11238	2.11238	1295.87	613.467
Cep170	3.42647e-08	2.7923e-07	3.02066	3.02066	1709.84	566.047	0.222781	0.437551	1.27721	1.27721	722.963	566.047	1.70772e-05	0.000267076	0.422826	-2.36504	722.963	1709.84
Arhgef15	3.44435e-08	2.80368e-07	0.146446	-6.82848	348.328	2378.55	0.0816885	0.253791	0.546087	-1.83121	1298.9	2378.55	0.000157613	0.00101186	3.72894	3.72894	1298.9	348.328
Peg13	3.46357e-08	2.81452e-07	0.203157	-4.9223	501.993	2470.96	0.325348	0.542717	0.75308	-1.32788	1860.83	2470.96	5.78817e-06	0.000150488	3.70689	3.70689	1860.83	501.993
Vldlr	3.49817e-08	2.84102e-07	0.169421	-5.90247	159.123	939.221	0.320418	0.539121	0.72747	-1.37463	683.255	939.221	6.06001e-06	0.00015403	4.29387	4.29387	683.255	159.123
Mapk6	3.57395e-08	2.89764e-07	2.68758	2.68758	2132.33	793.404	0.31892	0.537733	1.19614	1.19614	949.02	793.404	6.34625e-06	0.000158009	0.445062	-2.24688	949.02	2132.33
Eng	3.68734e-08	2.98112e-07	0.220718	-4.53067	2276.03	10312	0.0610008	0.215164	0.598149	-1.67182	6168.09	10312	0.000280741	0.00152082	2.71002	2.71002	6168.09	2276.03
Trim62	3.70842e-08	2.99647e-07	0.171337	-5.83646	48.834	285.018	0.0991041	0.281937	0.594542	-1.68197	169.455	285.018	0.000107834	0.00079644	3.47002	3.47002	169.455	48.834
Capg	3.71713e-08	3.00181e-07	6.21412	6.21412	4775.66	768.517	0.00996607	0.0754288	2.3527	2.3527	1808.09	768.517	0.00340983	0.00983962	0.378606	-2.64127	1808.09	4775.66
Hhat	3.75614e-08	3.02819e-07	10.6282	10.6282	213.055	20.0462	0.00744083	0.0635405	3.17811	3.17811	63.7092	20.0462	0.00423431	0.0116794	0.299027	-3.34418	63.7092	213.055
Galnt3	3.80194e-08	3.06167e-07	0.263605	-3.79355	55.7967	211.667	0.337106	0.553957	0.796761	-1.25508	168.648	211.667	5.32845e-06	0.000144878	3.02255	3.02255	168.648	55.7967
Kif20a	3.80462e-08	3.0621e-07	9.54649	9.54649	451.356	47.2798	0.00141059	0.0206396	3.71423	3.71423	175.608	47.2798	0.0202714	0.0409616	0.389067	-2.57025	175.608	451.356
Dock6	3.82344e-08	3.07206e-07	0.22735	-4.3985	379.538	1669.4	0.0955687	0.276112	0.63907	-1.56477	1066.86	1669.4	0.000125628	0.000876948	2.81095	2.81095	1066.86	379.538
Tmcc2	3.83863e-08	3.08254e-07	0.220327	-4.53872	823.464	3737.47	0.196591	0.406417	0.701315	-1.42589	2621.14	3737.47	2.57729e-05	0.000329935	3.18307	3.18307	2621.14	823.464
Pitpnc1	3.85308e-08	3.09241e-07	0.23512	-4.25316	601.541	2558.45	0.0554272	0.205217	0.604394	-1.65455	1546.31	2558.45	0.000338323	0.00174591	2.57058	2.57058	1546.31	601.541
Bola2	3.92475e-08	3.14463e-07	4.72197	4.72197	453.41	96.0214	0.0172869	0.104775	1.96397	1.96397	188.583	96.0214	0.00178815	0.00596886	0.415921	-2.4043	188.583	453.41
Trpm6	3.94436e-08	3.15681e-07	0.166701	-5.99877	83.7293	502.273	0.334108	0.550944	0.732062	-1.36601	367.695	502.273	5.80063e-06	0.000150488	4.39147	4.39147	367.695	83.7293
Sco2	3.9498e-08	3.15763e-07	4.00061	4.00061	204.303	51.0678	0.00851133	0.0689288	1.95218	1.95218	99.6938	51.0678	0.00395137	0.0110762	0.487971	-2.0493	99.6938	204.303
Enkd1	3.96307e-08	3.16647e-07	3.6682	3.6682	276.805	75.4607	0.0299028	0.143883	1.67771	1.67771	126.601	75.4607	0.000855763	0.00344375	0.457366	-2.18643	126.601	276.805
Lgi3	3.97643e-08	3.17538e-07	0.146624	-6.82017	481.481	3283.78	0.223902	0.438969	0.65409	-1.52884	2147.89	3283.78	1.89367e-05	0.000278218	4.46101	4.46101	2147.89	481.481
Pde9a	4.02832e-08	3.21143e-07	0.164033	-6.09632	81.4801	496.729	0.0864545	0.261446	0.571605	-1.74946	283.933	496.729	0.000153355	0.000996355	3.48469	3.48469	283.933	81.4801
Mylk	4.03428e-08	3.2144e-07	0.163793	-6.10527	922.941	5634.8	0.0683659	0.229221	0.548723	-1.82241	3091.95	5634.8	0.000244498	0.00137747	3.3501	3.3501	3091.95	922.941
Fmo1	4.04171e-08	3.21852e-07	0.0972293	-10.285	472.001	4854.51	0.299521	0.518026	0.644041	-1.5527	3126.51	4854.51	8.48401e-06	0.000179065	6.62394	6.62394	3126.51	472.001
Ganc	4.04427e-08	3.21877e-07	0.417576	-2.39478	77.3309	185.19	0.324399	0.541701	0.859128	-1.16397	159.102	185.19	6.36686e-06	0.000158177	2.05742	2.05742	159.102	77.3309
Plekhg1	4.06261e-08	3.22798e-07	0.240024	-4.16625	101.75	423.918	0.0413127	0.173584	0.591461	-1.69073	250.731	423.918	0.000541078	0.00244907	2.46417	2.46417	250.731	101.75
Sort1	4.11747e-08	3.26794e-07	0.157734	-6.33978	994.758	6306.55	0.204614	0.415795	0.652655	-1.5322	4116	6306.55	2.46416e-05	0.000322095	4.13769	4.13769	4116	994.758
Nebl	4.20554e-08	3.32861e-07	0.14767	-6.77187	500.043	3386.22	0.319822	0.538619	0.707101	-1.41422	2394.4	3386.22	7.17954e-06	0.000165708	4.78839	4.78839	2394.4	500.043
Adgre5	4.23687e-08	3.346e-07	0.150471	-6.64582	1105.68	7348.17	0.137067	0.334829	0.598435	-1.67102	4397.4	7348.17	6.4764e-05	0.000577789	3.97709	3.97709	4397.4	1105.68
Gpx3	4.2497e-08	3.3541e-07	0.248436	-4.02519	3501.12	14092.7	0.138443	0.336439	0.686364	-1.45695	9672.69	14092.7	6.36021e-05	0.000572642	2.76274	2.76274	9672.69	3501.12
Aspn	4.36138e-08	3.43108e-07	6.40287	6.40287	1388.22	216.813	0.00455667	0.0461471	2.61882	2.61882	567.793	216.813	0.00822529	0.019749	0.409007	-2.44494	567.793	1388.22
Alg13	4.37646e-08	3.44105e-07	3.87868	3.87868	255.788	65.9473	0.01697	0.103734	1.81302	1.81302	119.564	65.9473	0.00191786	0.00628884	0.467433	-2.13934	119.564	255.788
Rps27a	4.37927e-08	3.44137e-07	4.03051	4.03051	2326.84	577.306	0.0234621	0.124257	1.78121	1.78121	1028.31	577.306	0.00132333	0.00476038	0.441933	-2.26279	1028.31	2326.84
Aox3	4.4005e-08	3.45237e-07	0.0987005	-10.1317	189.128	1916.18	0.426257	0.631181	0.714917	-1.39876	1369.91	1916.18	2.86662e-06	0.000104327	7.2433	7.2433	1369.91	189.128
Rpl38	4.40742e-08	3.4559e-07	4.17633	4.17633	666.783	159.658	0.0369841	0.162294	1.72685	1.72685	275.705	159.658	0.000690013	0.00292913	0.413485	-2.41847	275.705	666.783
Cgnl1	4.43141e-08	3.47281e-07	0.195678	-5.11043	487.438	2491.02	0.164734	0.369657	0.661446	-1.51184	1647.68	2491.02	4.40452e-05	0.000459058	3.38027	3.38027	1647.68	487.438
Chek1	4.45116e-08	3.48637e-07	11.5662	11.5662	177.362	15.3346	0.00118078	0.0181493	4.29565	4.29565	65.8719	15.3346	0.0233345	0.0460384	0.371398	-2.69253	65.8719	177.362
Tma16	4.49941e-08	3.52032e-07	4.64161	4.64161	229.434	49.4298	0.00777057	0.0651868	2.12022	2.12022	104.802	49.4298	0.00469456	0.0126725	0.456786	-2.18921	104.802	229.434
Pygo1	4.52257e-08	3.53457e-07	0.144182	-6.93569	37.3211	258.847	0.26174	0.479148	0.677184	-1.4767	175.287	258.847	1.29309e-05	0.000229704	4.69673	4.69673	175.287	37.3211
Rpsa	4.55477e-08	3.55247e-07	4.12304	4.12304	20049.3	4862.74	0.0136446	0.0911124	1.89462	1.89462	9213.07	4862.74	0.00268323	0.00815742	0.459521	-2.17618	9213.07	20049.3
Scara3	4.56435e-08	3.55557e-07	5.83715	5.83715	958.312	164.174	0.039228	0.168221	1.94747	1.94747	319.725	164.174	0.000647793	0.00279973	0.333633	-2.9973	319.725	958.312
Gm5148	4.66069e-08	3.62273e-07	3.26524	3.26524	11942.2	3657.36	0.0369459	0.162193	1.57131	1.57131	5746.85	3657.36	0.00073024	0.00304487	0.481223	-2.07804	5746.85	11942.2
Mgll	4.74274e-08	3.67295e-07	0.201414	-4.9649	504.92	2506.88	0.118159	0.308812	0.632761	-1.58038	1586.25	2506.88	9.61746e-05	0.000737504	3.14159	3.14159	1586.25	504.92
Nckap5	4.7614e-08	3.68435e-07	0.116854	-8.55767	174.471	1493.07	0.134804	0.331431	0.556543	-1.79681	830.956	1493.07	7.23958e-05	0.000622961	4.76271	4.76271	830.956	174.471
Shtn1	4.76314e-08	3.68435e-07	0.36842	-2.7143	203.986	553.679	0.312887	0.532076	0.832955	-1.20054	461.19	553.679	8.40824e-06	0.000178255	2.26089	2.26089	461.19	203.986
Rabgap1l	4.79009e-08	3.7032e-07	0.419442	-2.38412	595.241	1419.12	0.960653	0.978399	1.00785	1.00785	1430.26	1419.12	3.64288e-08	1.04259e-05	2.40282	2.40282	1430.26	595.241
Nxt2	4.80776e-08	3.71407e-07	0.280783	-3.56147	79.3734	282.686	0.938016	0.965615	0.982406	-1.01791	277.713	282.686	7.46807e-08	1.3411e-05	3.49881	3.49881	277.713	79.3734
Mcm2	4.80934e-08	3.71407e-07	4.02615	4.02615	1044.95	259.54	0.0154967	0.0979498	1.85636	1.85636	481.799	259.54	0.00235381	0.0073593	0.461076	-2.16884	481.799	1044.95
Adamts7	4.81477e-08	3.71626e-07	2.77476	2.77476	144.687	52.1438	0.569737	0.739362	1.11538	1.11538	58.16	52.1438	1.01714e-06	6.22021e-05	0.401972	-2.48773	58.16	144.687
Gprc5a	4.84758e-08	3.73956e-07	0.226485	-4.41531	1910.71	8436.37	0.15108	0.353333	0.67672	-1.47772	5709.06	8436.37	5.77673e-05	0.000538732	2.98793	2.98793	5709.06	1910.71
Ctnnd1	4.89822e-08	3.77456e-07	0.375231	-2.66502	1979.22	5274.67	0.148161	0.349364	0.771376	-1.29638	4068.75	5274.67	6.07968e-05	0.000555915	2.05574	2.05574	4068.75	1979.22
Cd63	4.90576e-08	3.77833e-07	3.53725	3.53725	5454.57	1542.04	0.0576288	0.20966	1.55249	1.55249	2394	1542.04	0.000375118	0.00188614	0.438898	-2.27843	2394	5454.57
Armcx3	4.97215e-08	3.81868e-07	0.247664	-4.03773	186.105	751.44	0.257276	0.474802	0.749656	-1.33395	563.322	751.44	1.53664e-05	0.000252171	3.02691	3.02691	563.322	186.105
Col5a3	5.03007e-08	3.8551e-07	8.68763	8.68763	656.692	75.5894	0.0439599	0.180351	2.22821	2.22821	168.429	75.5894	0.000570773	0.00254924	0.25648	-3.89894	168.429	656.692
Prdm16	5.03238e-08	3.8551e-07	0.17133	-5.83668	87.2236	509.096	0.243951	0.459999	0.688244	-1.45297	350.382	509.096	1.77102e-05	0.000272509	4.01706	4.01706	350.382	87.2236
Gbp9	5.06626e-08	3.87276e-07	0.248465	-4.0247	334.903	1347.88	0.111891	0.299898	0.667058	-1.49912	899.117	1347.88	0.000112325	0.00082035	2.68471	2.68471	899.117	334.903
Ppp1r26	5.16364e-08	3.93669e-07	0.119319	-8.38087	23.3136	195.388	0.286835	0.505234	0.66704	-1.49916	130.332	195.388	1.08082e-05	0.000207729	5.59038	5.59038	130.332	23.3136
Prdm5	5.17337e-08	3.941e-07	5.35857	5.35857	212.315	39.6215	0.0103498	0.0774749	2.21576	2.21576	87.7918	39.6215	0.00368986	0.0104828	0.413498	-2.41839	87.7918	212.315
Fkbp10	5.1796e-08	3.94256e-07	3.77041	3.77041	1686.66	447.34	0.243422	0.459539	1.32949	1.32949	594.736	447.34	1.86988e-05	0.000277893	0.352612	-2.83597	594.736	1686.66
C1qa	5.21286e-08	3.96106e-07	6.80237	6.80237	3646.34	536.04	0.00195459	0.0263125	2.97718	2.97718	1595.89	536.04	0.0188494	0.0386439	0.437668	-2.28484	1595.89	3646.34
Fgf1	5.22653e-08	3.96773e-07	0.14237	-7.02393	526.645	3699.12	0.335472	0.552237	0.708626	-1.41118	2621.29	3699.12	7.41937e-06	0.000168122	4.97734	4.97734	2621.29	526.645
Slc24a3	5.24547e-08	3.97999e-07	0.126499	-7.90518	47.0243	371.735	0.104916	0.289859	0.544437	-1.83676	202.386	371.735	0.000125083	0.000874845	4.30387	4.30387	202.386	47.0243
Scnn1g	5.251e-08	3.98207e-07	0.190915	-5.23792	365.027	1911.99	0.154652	0.357754	0.649222	-1.54031	1241.3	1911.99	5.78129e-05	0.000538732	3.40057	3.40057	1241.3	365.027
Ube2s	5.27455e-08	3.99753e-07	3.05611	3.05611	2162.05	707.452	0.0651198	0.222455	1.46088	1.46088	1033.5	707.452	0.000319695	0.00167168	0.478018	-2.09197	1033.5	2162.05
Gpc3	5.27696e-08	3.99753e-07	0.158612	-6.30471	442.503	2789.85	0.332466	0.550032	0.720839	-1.38727	2011.03	2789.85	7.68441e-06	0.000171283	4.54468	4.54468	2011.03	442.503
Nptx1	5.31989e-08	4.01941e-07	6.25672	6.25672	2548.58	407.335	0.0021053	0.0275383	2.82011	2.82011	1148.73	407.335	0.0179106	0.0370905	0.450733	-2.21861	1148.73	2548.58
Adgrl4	5.38764e-08	4.0663e-07	0.204978	-4.87856	636.141	3103.46	0.358946	0.574619	0.765727	-1.30595	2376.4	3103.46	6.13734e-06	0.00015453	3.73565	3.73565	2376.4	636.141
Cdc42bpg	5.43052e-08	4.0965e-07	0.187453	-5.33468	805.075	4294.82	0.332853	0.550297	0.7424	-1.34698	3188.47	4294.82	7.85758e-06	0.000172399	3.96047	3.96047	3188.47	805.075
Serping1	5.47929e-08	4.12894e-07	0.207412	-4.82131	975.035	4700.95	0.164331	0.369473	0.668929	-1.49493	3144.6	4700.95	5.22421e-05	0.000507618	3.22511	3.22511	3144.6	975.035
Clic3	5.48641e-08	4.12996e-07	0.191038	-5.23457	349.204	1827.93	0.251365	0.469024	0.705788	-1.41686	1290.13	1827.93	1.78936e-05	0.000273273	3.6945	3.6945	1290.13	349.204
Rpl32	5.49732e-08	4.13599e-07	4.43592	4.43592	13448	3031.61	0.0154615	0.0978566	1.94218	1.94218	5887.94	3031.61	0.00258146	0.0079119	0.437831	-2.28399	5887.94	13448
Larp7	5.53525e-08	4.16016e-07	2.31019	2.31019	840.567	363.851	0.475693	0.671982	1.11678	1.11678	406.344	363.851	2.3646e-06	9.23807e-05	0.483416	-2.06861	406.344	840.567
Rps11	5.55518e-08	4.17295e-07	3.27125	3.27125	9338.97	2854.86	0.0334919	0.153415	1.59028	1.59028	4540.04	2854.86	0.000942927	0.00370186	0.486139	-2.05702	4540.04	9338.97
Glcci1	5.61345e-08	4.20788e-07	0.275139	-3.63453	144.764	526.15	0.109934	0.296738	0.686206	-1.45729	361.047	526.15	0.000123303	0.000868764	2.49403	2.49403	361.047	144.764
Nynrin	5.61842e-08	4.2094e-07	0.163587	-6.11296	112.948	690.445	0.150163	0.352037	0.620962	-1.6104	428.74	690.445	6.39009e-05	0.000574025	3.79592	3.79592	428.74	112.948
Mmp14	5.73441e-08	4.29181e-07	7.49214	7.49214	11752	1568.57	0.163725	0.369011	1.67677	1.67677	2630.14	1568.57	5.4641e-05	0.000521126	0.223804	-4.46819	2630.14	11752
Trub1	5.75381e-08	4.29769e-07	3.08627	3.08627	380.236	123.202	0.158248	0.36273	1.34338	1.34338	165.507	123.202	5.8035e-05	0.000539273	0.435274	-2.2974	165.507	380.236
Arhgef38	5.75728e-08	4.29769e-07	0.130086	-7.68721	75.4502	580.002	0.548426	0.723849	0.799662	-1.25053	463.805	580.002	1.36765e-06	7.24853e-05	6.14717	6.14717	463.805	75.4502
Zfp948	5.76461e-08	4.30091e-07	3.00886	3.00886	485.965	161.512	0.059842	0.212937	1.46797	1.46797	237.094	161.512	0.00038586	0.00192594	0.487883	-2.04967	237.094	485.965
Irx2	5.77977e-08	4.30998e-07	0.242304	-4.12705	217.126	896.087	0.243316	0.459539	0.738423	-1.35424	661.691	896.087	2.02463e-05	0.000289001	3.04751	3.04751	661.691	217.126
Cisd3	5.7873e-08	4.3111e-07	4.10606	4.10606	774.412	188.602	0.0698523	0.231708	1.60524	1.60524	302.753	188.602	0.000298241	0.00158786	0.390945	-2.5579	302.753	774.412
Kif15	5.90127e-08	4.37777e-07	7.77292	7.77292	206.686	26.5905	0.0029046	0.0342822	3.10057	3.10057	82.4457	26.5905	0.0134607	0.029379	0.398893	-2.50694	82.4457	206.686
Ldlrad3	5.94057e-08	4.40236e-07	0.283353	-3.52916	106.169	374.689	0.282898	0.5016	0.781457	-1.27966	292.803	374.689	1.33949e-05	0.000233895	2.75789	2.75789	292.803	106.169
Nhp2	5.9551e-08	4.41084e-07	5.12623	5.12623	1637.52	319.439	0.00490677	0.0481209	2.33693	2.33693	746.505	319.439	0.00905523	0.0212985	0.455876	-2.19358	746.505	1637.52
Ranbp1	5.98586e-08	4.42904e-07	3.83665	3.83665	2063.38	537.806	0.0490908	0.191885	1.6302	1.6302	876.731	537.806	0.000553893	0.00249174	0.424902	-2.35349	876.731	2063.38
Snx13	6.0715e-08	4.48498e-07	0.471678	-2.12009	611.864	1297.21	0.821953	0.89966	0.969422	-1.03154	1257.54	1297.21	2.09048e-07	2.45203e-05	2.05526	2.05526	1257.54	611.864
Lrrc1	6.11359e-08	4.50956e-07	0.355945	-2.80942	166.814	468.652	0.140488	0.339076	0.757123	-1.32079	354.827	468.652	7.87197e-05	0.00065799	2.12708	2.12708	354.827	166.814
Olfml2a	6.13261e-08	4.52126e-07	0.103963	-9.61882	24.9094	239.599	0.412722	0.619928	0.715451	-1.39772	171.421	239.599	4.04529e-06	0.000125299	6.88179	6.88179	171.421	24.9094
Pdgfd	6.21701e-08	4.57876e-07	0.175358	-5.70261	61.5962	351.259	0.284004	0.502841	0.711802	-1.40489	250.027	351.259	1.36049e-05	0.000236557	4.05913	4.05913	250.027	61.5962
Lrrc8b	6.23565e-08	4.58847e-07	0.314802	-3.1766	416.207	1322.12	0.211028	0.4243	0.766336	-1.30491	1013.19	1322.12	3.13526e-05	0.000372328	2.43434	2.43434	1013.19	416.207
Tmem184a	6.26516e-08	4.60238e-07	0.169523	-5.89892	49.3251	290.964	0.203669	0.414837	0.663489	-1.50718	193.052	290.964	3.28235e-05	0.00038312	3.91387	3.91387	193.052	49.3251
Trem2	6.30451e-08	4.62654e-07	11.0754	11.0754	718.725	64.8937	0.00416191	0.0432512	3.58054	3.58054	232.355	64.8937	0.0106494	0.0242873	0.323287	-3.09322	232.355	718.725
Slc6a14	6.36161e-08	4.65888e-07	0.181731	-5.50263	192.042	1056.73	0.393907	0.603875	0.765233	-1.30679	808.648	1056.73	5.15921e-06	0.000141978	4.21079	4.21079	808.648	192.042
Col3a1	6.38387e-08	4.6728e-07	7.92712	7.92712	53409.2	6737.53	0.115772	0.305495	1.82596	1.82596	12302.4	6737.53	0.000125428	0.000875977	0.230343	-4.34135	12302.4	53409.2
Gadd45b	6.38826e-08	4.67362e-07	0.31185	-3.20667	330.424	1059.56	0.309219	0.528828	0.804056	-1.24369	851.948	1059.56	1.11829e-05	0.000211396	2.57834	2.57834	851.948	330.424
Fam241a	6.41778e-08	4.69282e-07	0.387687	-2.5794	115.327	297.475	0.211505	0.424911	0.806437	-1.24002	239.895	297.475	3.1004e-05	0.000369415	2.08012	2.08012	239.895	115.327
D830031N03Rik	6.59376e-08	4.80431e-07	0.195536	-5.11416	110.221	563.688	0.512978	0.699185	0.822062	-1.21645	463.387	563.688	2.02483e-06	8.7275e-05	4.20416	4.20416	463.387	110.221
Wdr46	6.60959e-08	4.8134e-07	3.65274	3.65274	734.332	201.036	0.0417655	0.174823	1.63163	1.63163	328.016	201.036	0.000751185	0.00311849	0.446686	-2.23871	328.016	734.332
Anxa6	6.70113e-08	4.87262e-07	0.316917	-3.1554	1178.43	3718.41	0.0604998	0.214189	0.670968	-1.49038	2494.94	3718.41	0.000426387	0.00206484	2.11717	2.11717	2494.94	1178.43
Utp20	6.71963e-08	4.88359e-07	2.71447	2.71447	839.11	309.124	0.141486	0.340546	1.31374	1.31374	406.109	309.124	8.47927e-05	0.000687166	0.483976	-2.06622	406.109	839.11
Scarf1	6.75731e-08	4.9035e-07	0.25421	-3.93375	130.296	512.551	0.0964249	0.277243	0.658213	-1.51927	337.368	512.551	0.0001819	0.00111144	2.58925	2.58925	337.368	130.296
Npr2	6.79542e-08	4.92765e-07	0.16382	-6.10428	246.728	1506.09	0.234492	0.449931	0.672152	-1.48776	1012.32	1506.09	2.55208e-05	0.000328544	4.103	4.103	1012.32	246.728
Timm9	6.83319e-08	4.94353e-07	3.86425	3.86425	296.05	76.6125	0.036117	0.160011	1.69615	1.69615	129.946	76.6125	0.000927356	0.00366183	0.438933	-2.27825	129.946	296.05
Yipf6	6.89947e-08	4.97334e-07	0.349548	-2.86084	485.537	1389.04	0.344812	0.561532	0.832427	-1.20131	1156.28	1389.04	8.56495e-06	0.000179766	2.38144	2.38144	1156.28	485.537
Galnt15	6.90221e-08	4.97334e-07	0.1485	-6.73403	28.4799	191.784	0.52125	0.705285	0.801791	-1.24721	153.771	191.784	1.90702e-06	8.51181e-05	5.39928	5.39928	153.771	28.4799
Mab21l4	6.95706e-08	5.00531e-07	0.208139	-4.80448	144.005	691.871	0.229988	0.445047	0.706753	-1.41492	488.982	691.871	2.70909e-05	0.000340747	3.39558	3.39558	488.982	144.005
Eps8	7.04346e-08	5.06238e-07	2.7339	2.7339	1784.43	652.704	0.18823	0.395765	1.2788	1.2788	834.676	652.704	4.59735e-05	0.000472615	0.467756	-2.13786	834.676	1784.43
Cracr2b	7.08063e-08	5.07775e-07	0.279505	-3.57775	327.215	1170.69	0.205446	0.417249	0.742077	-1.34757	868.743	1170.69	3.69794e-05	0.000413504	2.65496	2.65496	868.743	327.215
Gimap4	7.08614e-08	5.07775e-07	0.197618	-5.06027	291.5	1475.07	0.151584	0.354035	0.650432	-1.53744	959.432	1475.07	7.56439e-05	0.000642412	3.29136	3.29136	959.432	291.5
Pop1	7.13336e-08	5.10137e-07	4.04029	4.04029	321.031	79.4575	0.0109996	0.0803086	1.93865	1.93865	154.04	79.4575	0.00427685	0.0117673	0.479829	-2.08408	154.04	321.031
Kcnk2	7.25259e-08	5.18146e-07	0.20148	-4.96327	125.44	622.593	0.60863	0.766749	0.859729	-1.16316	535.261	622.593	1.08841e-06	6.36731e-05	4.26707	4.26707	535.261	125.44
Mtcl1	7.34691e-08	5.24339e-07	0.235629	-4.24395	358.546	1521.65	0.104667	0.289764	0.647586	-1.5442	985.401	1521.65	0.000168139	0.00105437	2.74832	2.74832	985.401	358.546
Slit3	7.37399e-08	5.25769e-07	0.138772	-7.20606	184.712	1331.05	0.0898392	0.266833	0.537775	-1.85951	715.804	1331.05	0.000224557	0.00129469	3.87524	3.87524	715.804	184.712
Wdr89	7.45631e-08	5.30375e-07	3.57577	3.57577	361.307	101.043	0.018486	0.108284	1.75162	1.75162	176.989	101.043	0.0024161	0.00750965	0.489858	-2.04141	176.989	361.307
Adgrg1	7.50658e-08	5.32833e-07	0.238178	-4.19854	442.585	1858.21	0.132689	0.328454	0.670248	-1.49198	1245.46	1858.21	0.000105669	0.000785775	2.81406	2.81406	1245.46	442.585
Sftpa1	7.56999e-08	5.36801e-07	0.180629	-5.5362	7135.93	39505.9	0.314019	0.533264	0.725879	-1.37764	28676.5	39505.9	1.23956e-05	0.000223684	4.01861	4.01861	28676.5	7135.93
Sox17	7.61896e-08	5.39472e-07	0.242853	-4.11772	217.034	893.687	0.211053	0.4243	0.720671	-1.3876	644.055	893.687	3.64608e-05	0.000410122	2.96752	2.96752	644.055	217.034
Myorg	7.63541e-08	5.40153e-07	0.292375	-3.42026	106.499	364.254	0.363691	0.578848	0.814633	-1.22755	296.733	364.254	7.7193e-06	0.000171459	2.78626	2.78626	296.733	106.499
Sf3a2	7.70023e-08	5.44418e-07	2.10608	2.10608	1204.02	571.688	0.933162	0.963251	1.01174	1.01174	578.4	571.688	1.23769e-07	1.70301e-05	0.480392	-2.08163	578.4	1204.02
Wdr75	7.75374e-08	5.47661e-07	3.41783	3.41783	922.858	270.013	0.0297817	0.143808	1.64552	1.64552	444.311	270.013	0.00135826	0.00484949	0.481451	-2.07706	444.311	922.858
Chil1	7.79603e-08	5.50105e-07	0.249747	-4.00406	2450.87	9813.43	0.0394803	0.169049	0.587699	-1.70155	5767.34	9813.43	0.000921768	0.00364544	2.35318	2.35318	5767.34	2450.87
Ildr1	7.96167e-08	5.5986e-07	0.191499	-5.22195	45.7406	238.855	0.432665	0.637242	0.789164	-1.26716	188.496	238.855	4.37814e-06	0.000130252	4.12098	4.12098	188.496	45.7406
Megf9	8.05378e-08	5.65503e-07	0.113291	-8.82686	41.7996	368.96	0.749667	0.856848	0.880156	-1.13616	324.742	368.96	4.42165e-07	4.05601e-05	7.76901	7.76901	324.742	41.7996
2310009B15Rik	8.10345e-08	5.67877e-07	6.15244	6.15244	268.879	43.7027	0.0194871	0.111589	2.21541	2.21541	96.8194	43.7027	0.00231341	0.00726942	0.360086	-2.77712	96.8194	268.879
Pstpip1	8.20729e-08	5.74309e-07	2.98499	2.98499	361.622	121.147	0.0930065	0.271796	1.41181	1.41181	171.037	121.147	0.000224906	0.00129605	0.472971	-2.1143	171.037	361.622
Rps15	8.34623e-08	5.83177e-07	3.51855	3.51855	18439.3	5240.6	0.0592088	0.211872	1.55719	1.55719	8160.59	5240.6	0.000514189	0.00237203	0.442565	-2.25956	8160.59	18439.3
Pprc1	8.35076e-08	5.83209e-07	3.26506	3.26506	1232.49	377.477	0.0283509	0.140013	1.6238	1.6238	612.947	377.477	0.00152623	0.00529848	0.497326	-2.01076	612.947	1232.49
Nusap1	8.37049e-08	5.84301e-07	6.47598	6.47598	333.456	51.4913	0.00292369	0.0343628	2.83014	2.83014	145.727	51.4913	0.0164937	0.0346739	0.437021	-2.28822	145.727	333.456
Klhl13	8.40031e-08	5.86097e-07	0.102077	-9.79648	25.8014	252.763	0.138853	0.33712	0.539043	-1.85514	136.25	252.763	9.6324e-05	0.000737505	5.28072	5.28072	136.25	25.8014
Erh	8.41203e-08	5.86503e-07	6.17095	6.17095	2417.21	391.708	0.0189572	0.109853	2.21972	2.21972	869.48	391.708	0.00257927	0.0079069	0.359704	-2.78006	869.48	2417.21
Robo1	8.43401e-08	5.87588e-07	0.139423	-7.17241	35.9702	257.993	0.290646	0.509752	0.682918	-1.4643	176.188	257.993	1.60185e-05	0.000258542	4.89817	4.89817	176.188	35.9702
Dyrk3	8.47127e-08	5.8961e-07	5.47122	5.47122	404.003	73.8416	0.00540676	0.0516494	2.42308	2.42308	178.924	73.8416	0.0097061	0.0225295	0.442878	-2.25796	178.924	404.003
Trp53	8.49613e-08	5.90955e-07	3.3558	3.3558	1884.63	561.606	0.305937	0.525188	1.26083	1.26083	708.091	561.606	1.46872e-05	0.000245657	0.375718	-2.66157	708.091	1884.63
Tbc1d30	8.49886e-08	5.90955e-07	0.118373	-8.4479	84.1222	710.655	0.270801	0.489103	0.646823	-1.54602	459.668	710.655	2.04006e-05	0.000289903	5.46429	5.46429	459.668	84.1222
H6pd	8.50352e-08	5.90993e-07	0.371014	-2.69531	1504.51	4055.13	0.118767	0.309574	0.749444	-1.33432	3039.09	4055.13	0.000146383	0.000964077	2.01999	2.01999	3039.09	1504.51
Fstl1	8.52907e-08	5.92395e-07	3.46466	3.46466	7566.46	2183.9	0.123006	0.315336	1.43038	1.43038	3123.8	2183.9	0.000136832	0.000925799	0.412848	-2.4222	3123.8	7566.46
Add3	8.57671e-08	5.94059e-07	0.188821	-5.29603	465.67	2466.2	0.22415	0.439335	0.685429	-1.45894	1690.41	2466.2	3.46532e-05	0.000394396	3.63005	3.63005	1690.41	465.67
Grap	8.67334e-08	6.00462e-07	0.306622	-3.26134	384.689	1254.6	0.335791	0.552548	0.809168	-1.23584	1015.18	1254.6	1.12424e-05	0.000211962	2.63897	2.63897	1015.18	384.689
H2-T24	8.68231e-08	6.00792e-07	0.216748	-4.61365	81.4059	375.579	0.0644999	0.221288	0.593181	-1.68583	222.786	375.579	0.000438421	0.00210813	2.73673	2.73673	222.786	81.4059
Ccdc162	8.74326e-08	6.04717e-07	0.230186	-4.34431	52.5566	228.323	0.183806	0.391118	0.699288	-1.43003	159.663	228.323	5.41971e-05	0.000519117	3.03793	3.03793	159.663	52.5566
Bmp6	8.78793e-08	6.0722e-07	0.0871755	-11.4711	284.927	3268.43	0.185381	0.39289	0.547193	-1.82751	1788.46	3268.43	5.6356e-05	0.000529865	6.27691	6.27691	1788.46	284.927
Fam111a	8.8287e-08	6.09743e-07	3.1374	3.1374	1160.27	369.819	0.0363794	0.160626	1.56525	1.56525	578.859	369.819	0.00111685	0.00418009	0.4989	-2.00441	578.859	1160.27
Icam1	8.9498e-08	6.16322e-07	0.247181	-4.04561	1959.46	7927.21	0.118041	0.308693	0.664764	-1.50429	5269.72	7927.21	0.000154023	0.000999122	2.68938	2.68938	5269.72	1959.46
Rpl12	8.96425e-08	6.1702e-07	6.87242	6.87242	7021.84	1021.74	0.00310402	0.0355038	2.90441	2.90441	2967.56	1021.74	0.0168358	0.0352583	0.422618	-2.3662	2967.56	7021.84
Btbd19	9.2469e-08	6.34643e-07	3.35852	3.35852	252.562	75.2003	0.104635	0.289731	1.44999	1.44999	109.04	75.2003	0.000192837	0.00115654	0.431734	-2.31624	109.04	252.562
Klf2	9.30852e-08	6.37955e-07	0.282369	-3.54146	1504.18	5327	0.0751601	0.242264	0.656355	-1.52357	3496.4	5327	0.00036915	0.00186399	2.32446	2.32446	3496.4	1504.18
Lats2	9.31909e-08	6.38374e-07	0.305831	-3.26977	732.518	2395.17	0.246844	0.463562	0.773811	-1.29231	1853.41	2395.17	2.88079e-05	0.000352947	2.53019	2.53019	1853.41	732.518
Sftpb	9.44819e-08	6.4598e-07	0.207086	-4.8289	10592.9	51152.3	0.116132	0.305937	0.629079	-1.58962	32178.8	51152.3	0.000165802	0.00104729	3.03776	3.03776	32178.8	10592.9
Mrpl45	9.51503e-08	6.49929e-07	3.07278	3.07278	700.497	227.968	0.0475839	0.188257	1.51896	1.51896	346.276	227.968	0.000783155	0.00322131	0.494329	-2.02295	346.276	700.497
Cd93	9.62207e-08	6.55363e-07	0.264335	-3.78307	1665.5	6300.69	0.118715	0.309493	0.677795	-1.47537	4270.58	6300.69	0.000160447	0.00102363	2.56415	2.56415	4270.58	1665.5
Bora	9.68711e-08	6.58539e-07	6.61879	6.61879	236.658	35.7555	0.0203104	0.114606	2.28737	2.28737	81.7858	35.7555	0.00242119	0.00751459	0.345587	-2.89363	81.7858	236.658
Nt5e	9.91543e-08	6.72145e-07	0.290964	-3.43685	417.741	1435.71	0.420808	0.62654	0.830366	-1.20429	1192.17	1435.71	6.05225e-06	0.00015403	2.85384	2.85384	1192.17	417.741
Prelp	9.98347e-08	6.75797e-07	0.103137	-9.69582	706.876	6853.75	0.0986708	0.281383	0.494764	-2.02116	3390.99	6853.75	0.000236218	0.00134537	4.79715	4.79715	3390.99	706.876
Myo5b	1.00941e-07	6.82319e-07	0.156571	-6.38689	172.455	1101.45	0.281564	0.500321	0.688408	-1.45263	758.247	1101.45	2.12573e-05	0.000296195	4.39679	4.39679	758.247	172.455
Iqsec2	1.01614e-07	6.86541e-07	0.291242	-3.43357	223.82	768.503	0.118126	0.308803	0.69766	-1.43336	536.154	768.503	0.000166055	0.00104729	2.39546	2.39546	536.154	223.82
Plce1	1.01763e-07	6.86898e-07	0.232571	-4.29977	155.934	670.479	0.570825	0.740037	0.857106	-1.16672	574.672	670.479	1.94803e-06	8.58577e-05	3.68536	3.68536	574.672	155.934
Rpl13	1.03414e-07	6.97056e-07	5.98113	5.98113	17312.7	2894.56	0.00555065	0.052533	2.54027	2.54027	7352.95	2894.56	0.0108359	0.0246012	0.424714	-2.35453	7352.95	17312.7
Cad	1.04055e-07	7.00718e-07	2.90976	2.90976	1188.17	408.339	0.273865	0.491966	1.2464	1.2464	508.953	408.339	2.37481e-05	0.000316715	0.42835	-2.33454	508.953	1188.17
Cenph	1.05364e-07	7.08867e-07	17.8476	17.8476	156.572	8.7727	0.00223211	0.028802	5.28729	5.28729	46.3838	8.7727	0.0206435	0.0415833	0.296246	-3.37557	46.3838	156.572
Hs3st1	1.06439e-07	7.15232e-07	0.144045	-6.94226	82.5639	573.18	0.161471	0.366316	0.602687	-1.65924	345.448	573.18	8.75448e-05	0.000698309	4.18401	4.18401	345.448	82.5639
Gpm6b	1.0646e-07	7.15232e-07	0.146006	-6.84902	155.279	1063.51	0.169009	0.374131	0.609117	-1.64172	647.8	1063.51	8.0138e-05	0.000664412	4.17185	4.17185	647.8	155.279
Plpp3	1.07642e-07	7.21815e-07	0.123384	-8.10478	524.698	4252.56	0.212541	0.426154	0.612408	-1.6329	2604.3	4252.56	4.74457e-05	0.000480257	4.96343	4.96343	2604.3	524.698
Runx2	1.08861e-07	7.29304e-07	5.1345	5.1345	626.528	122.023	0.164607	0.369657	1.53675	1.53675	187.519	122.023	8.61471e-05	0.000693734	0.299299	-3.34114	187.519	626.528
Mpp5	1.09403e-07	7.31911e-07	0.354675	-2.81948	537.011	1514.09	0.750701	0.857893	0.940077	-1.06374	1423.36	1514.09	5.95029e-07	4.62764e-05	2.65053	2.65053	1423.36	537.011
Nipal3	1.10232e-07	7.37111e-07	0.129305	-7.73366	233.73	1807.59	0.349705	0.566224	0.698131	-1.4324	1261.93	1807.59	1.21065e-05	0.000222015	5.39911	5.39911	1261.93	233.73
Pknox2	1.11433e-07	7.44101e-07	0.155954	-6.41213	65.2249	418.23	0.149032	0.350349	0.606609	-1.64851	253.702	418.23	0.000106986	0.000792417	3.88966	3.88966	253.702	65.2249
Snhg16	1.11936e-07	7.46763e-07	7.761	7.761	503.854	64.9213	0.0183538	0.10792	2.4922	2.4922	161.797	64.9213	0.00309087	0.00912153	0.321119	-3.11411	161.797	503.854
Baiap2l1	1.1212e-07	7.46947e-07	0.225413	-4.43629	148.619	659.315	0.240094	0.455487	0.720638	-1.38766	475.128	659.315	3.53885e-05	0.000399376	3.19696	3.19696	475.128	148.619
Dnah11	1.13072e-07	7.51886e-07	0.113657	-8.79836	24.6578	216.948	0.34852	0.565264	0.686903	-1.45581	149.022	216.948	1.17483e-05	0.000217661	6.04362	6.04362	149.022	24.6578
Arhgef12	1.15123e-07	7.63263e-07	0.322151	-3.10413	1876.65	5825.36	0.187455	0.395239	0.754709	-1.32501	4396.45	5825.36	6.78797e-05	0.000596291	2.34272	2.34272	4396.45	1876.65
Elob	1.15257e-07	7.63263e-07	2.54609	2.54609	1504.8	591.024	0.191996	0.400505	1.25919	1.25919	744.21	591.024	6.41159e-05	0.000574155	0.494559	-2.02201	744.21	1504.8
Vegfa	1.16025e-07	7.67244e-07	0.244058	-4.09739	2651.96	10866.1	0.324734	0.542043	0.769555	-1.29945	8362.07	10866.1	1.59422e-05	0.000258542	3.15316	3.15316	8362.07	2651.96
Cd200	1.16731e-07	7.71202e-07	0.213931	-4.6744	428.937	2005.02	0.42743	0.632074	0.794194	-1.25914	1592.37	2005.02	6.60416e-06	0.000161548	3.71238	3.71238	1592.37	428.937
Atoh8	1.1713e-07	7.7342e-07	0.185711	-5.38471	67.326	362.531	0.105416	0.290432	0.601395	-1.6628	218.024	362.531	0.000223715	0.00129191	3.23834	3.23834	218.024	67.326
She	1.17229e-07	7.7342e-07	0.152762	-6.54615	197.452	1292.55	0.319961	0.538693	0.703673	-1.42111	909.534	1292.55	1.66486e-05	0.000263113	4.60635	4.60635	909.534	197.452
Tnfrsf10b	1.18571e-07	7.80835e-07	4.67049	4.67049	393.966	84.352	0.0117898	0.0836125	2.08641	2.08641	175.993	84.352	0.00531408	0.0139865	0.446722	-2.23853	175.993	393.966
Angptl7	1.19695e-07	7.8751e-07	9.18561	9.18561	294.047	32.0117	0.00212581	0.0277052	3.63436	3.63436	116.342	32.0117	0.0250422	0.0488154	0.395658	-2.52744	116.342	294.047
Rab27b	1.19935e-07	7.88725e-07	0.310035	-3.22545	132.717	428.072	0.122598	0.314686	0.71316	-1.40221	305.284	428.072	0.000171661	0.00106989	2.30026	2.30026	305.284	132.717
Rnf141	1.22059e-07	8.00855e-07	0.266533	-3.75189	77.6289	291.255	0.718022	0.837741	0.915086	-1.09279	266.523	291.255	8.16276e-07	5.50715e-05	3.4333	3.4333	266.523	77.6289
Scrn1	1.22742e-07	8.04969e-07	0.13961	-7.16281	26.3716	188.894	0.152067	0.354815	0.594284	-1.6827	112.257	188.894	0.000104241	0.000777323	4.25674	4.25674	112.257	26.3716
Snhg1	1.22904e-07	8.05658e-07	6.67819	6.67819	241.169	36.1129	0.00730842	0.0628129	2.63131	2.63131	95.0243	36.1129	0.00861725	0.0204669	0.394015	-2.53797	95.0243	241.169
Patj	1.23104e-07	8.06604e-07	0.148463	-6.73569	135.099	909.988	0.203778	0.414922	0.633782	-1.57783	576.734	909.988	5.76412e-05	0.000538282	4.26895	4.26895	576.734	135.099
Irx3	1.23379e-07	8.08031e-07	0.163112	-6.13075	221.502	1357.97	0.312811	0.532009	0.708284	-1.41186	961.83	1357.97	1.85756e-05	0.000277893	4.34231	4.34231	961.83	221.502
Coro2b	1.23461e-07	8.08202e-07	0.185417	-5.39326	133.415	719.543	0.130973	0.326519	0.619782	-1.61347	445.96	719.543	0.000154522	0.00100044	3.34264	3.34264	445.96	133.415
Tmem246	1.24222e-07	8.12067e-07	0.170177	-5.87622	75.8613	445.778	0.373721	0.587687	0.744631	-1.34295	331.94	445.778	1.06559e-05	0.00020662	4.37561	4.37561	331.94	75.8613
Inpp5a	1.24703e-07	8.14148e-07	0.279882	-3.57294	534.488	1909.69	0.169237	0.374251	0.718674	-1.39145	1372.45	1909.69	9.094e-05	0.000712566	2.56778	2.56778	1372.45	534.488
Dhfr	1.25068e-07	8.15733e-07	5.87663	5.87663	370.794	63.0965	0.00627888	0.0569358	2.50512	2.50512	158.064	63.0965	0.0103128	0.0236537	0.426285	-2.34585	158.064	370.794
Znrd2	1.25331e-07	8.17078e-07	3.57346	3.57346	440.139	123.169	0.080631	0.252313	1.52651	1.52651	188.019	123.169	0.000392886	0.00195351	0.42718	-2.34093	188.019	440.139
Serpinb6b	1.26032e-07	8.20155e-07	0.305394	-3.27446	424.572	1390.24	0.40196	0.610486	0.829054	-1.20619	1152.59	1390.24	8.67756e-06	0.000180836	2.7147	2.7147	1152.59	424.572
Gcnt1	1.26219e-07	8.20996e-07	4.61266	4.61266	662.511	143.629	0.00429287	0.0441315	2.28775	2.28775	328.586	143.629	0.0149177	0.031993	0.495971	-2.01625	328.586	662.511
Rpl35a	1.27898e-07	8.30785e-07	3.65542	3.65542	3372.71	922.66	0.0443202	0.181291	1.6385	1.6385	1511.78	922.66	0.00106824	0.00404834	0.448238	-2.23096	1511.78	3372.71
Snhg8	1.28323e-07	8.33166e-07	3.50151	3.50151	310.245	88.6033	0.110557	0.297795	1.46441	1.46441	129.751	88.6033	0.00022104	0.0012806	0.418221	-2.39108	129.751	310.245
Rpl35	1.28532e-07	8.33769e-07	5.13734	5.13734	5655.36	1100.83	0.00929786	0.0726616	2.23926	2.23926	2465.05	1100.83	0.00734028	0.0180259	0.435879	-2.29421	2465.05	5655.36
Nob1	1.28634e-07	8.34051e-07	3.90716	3.90716	996.823	255.127	0.0113761	0.0819088	1.92332	1.92332	490.691	255.127	0.00589597	0.0151884	0.492255	-2.03147	490.691	996.823
Nmral1	1.29497e-07	8.38887e-07	4.49464	4.49464	216.493	48.167	0.0221571	0.120788	1.92668	1.92668	92.8023	48.167	0.00261757	0.00800371	0.428662	-2.33284	92.8023	216.493
Impa2	1.29941e-07	8.41002e-07	4.97554	4.97554	289.947	58.2744	0.0306258	0.14531	1.93618	1.93618	112.83	58.2744	0.00174404	0.00585712	0.38914	-2.56977	112.83	289.947
Txndc16	1.30309e-07	8.43004e-07	0.23796	-4.20238	122.877	516.374	0.386934	0.598486	0.791968	-1.26268	408.952	516.374	9.99371e-06	0.000197528	3.32815	3.32815	408.952	122.877
Dab2ip	1.31686e-07	8.51527e-07	0.296381	-3.37403	743.209	2507.61	0.169002	0.374131	0.728748	-1.37222	1827.41	2507.61	9.52327e-05	0.000732678	2.45882	2.45882	1827.41	743.209
Nav2	1.32301e-07	8.53573e-07	0.240755	-4.1536	227.075	943.178	0.0400562	0.170546	0.575869	-1.73651	543.147	943.178	0.00124913	0.00454372	2.39193	2.39193	543.147	227.075
Lrrc17	1.35201e-07	8.70542e-07	7.85859	7.85859	1377	175.222	0.0534457	0.201054	2.13011	2.13011	373.243	175.222	0.000825133	0.00335445	0.271055	-3.68928	373.243	1377
Acsf2	1.37091e-07	8.80482e-07	0.29245	-3.41939	127.786	436.951	0.100148	0.283393	0.683923	-1.46215	298.84	436.951	0.000279981	0.00151961	2.3386	2.3386	298.84	127.786
Esam	1.37246e-07	8.80714e-07	0.26971	-3.70768	871.56	3231.47	0.145338	0.345996	0.696515	-1.43572	2250.77	3231.47	0.000136794	0.000925799	2.58246	2.58246	2250.77	871.56
Cdc42ep5	1.37684e-07	8.83127e-07	2.58867	2.58867	347.888	134.388	0.522356	0.706046	1.12381	1.12381	151.027	134.388	3.69079e-06	0.000118064	0.434125	-2.30348	151.027	347.888
Aqp1	1.38777e-07	8.89645e-07	0.291135	-3.43484	3765.31	12933.2	0.725267	0.842471	0.920996	-1.08578	11911.5	12933.2	8.85402e-07	5.70725e-05	3.16347	3.16347	11911.5	3765.31
Ttc38	1.39034e-07	8.90586e-07	0.304981	-3.2789	170.767	559.927	0.136323	0.333643	0.716583	-1.39551	401.234	559.927	0.000155159	0.00100317	2.3496	2.3496	401.234	170.767
Banf1	1.3982e-07	8.94996e-07	3.26897	3.26897	2466.17	754.418	0.0551355	0.204463	1.53994	1.53994	1161.76	754.418	0.000811123	0.00331066	0.471079	-2.12279	1161.76	2466.17
Tmprss2	1.40419e-07	8.98253e-07	0.159858	-6.25556	180.59	1129.69	0.424142	0.629482	0.757903	-1.31943	856.196	1129.69	7.9101e-06	0.000172551	4.74111	4.74111	856.196	180.59
Gm1976	1.40781e-07	9.00166e-07	9.33518	9.33518	126.017	13.4992	0.0251993	0.13001	2.6121	2.6121	35.2612	13.4992	0.00210863	0.00675801	0.279812	-3.57382	35.2612	126.017
Grtp1	1.41445e-07	9.04012e-07	0.141914	-7.04654	23.6214	166.449	0.153502	0.356073	0.597338	-1.67409	99.4262	166.449	0.000112383	0.00082035	4.20916	4.20916	99.4262	23.6214
Tes	1.41564e-07	9.04369e-07	5.23353	5.23353	2479.19	473.714	0.00383349	0.0406651	2.48338	2.48338	1176.41	473.714	0.0176202	0.0365798	0.474514	-2.10742	1176.41	2479.19
Epha7	1.4308e-07	9.1161e-07	0.160323	-6.2374	24.9719	155.76	0.117722	0.308122	0.589048	-1.69765	91.7499	155.76	0.00019503	0.00116871	3.67413	3.67413	91.7499	24.9719
Cenpv	1.43858e-07	9.15346e-07	4.19318	4.19318	348.71	83.1613	0.0166	0.102215	1.92609	1.92609	160.176	83.1613	0.00403837	0.0112737	0.45934	-2.17704	160.176	348.71
Rpl17	1.44101e-07	9.16484e-07	4.68271	4.68271	4572.24	976.41	0.0386358	0.166511	1.83528	1.83528	1791.98	976.41	0.0014084	0.00498003	0.391926	-2.5515	1791.98	4572.24
Ccdc8	1.4679e-07	9.33167e-07	0.143674	-6.96019	35.0886	244.223	0.0656894	0.2236	0.512931	-1.94958	125.27	244.223	0.000587065	0.00259688	3.5701	3.5701	125.27	35.0886
Serpinb9	1.47285e-07	9.35903e-07	0.370071	-2.70218	656.221	1773.23	0.276137	0.494578	0.814326	-1.22801	1443.99	1773.23	3.07036e-05	0.000366938	2.20046	2.20046	1443.99	656.221
Cyyr1	1.49254e-07	9.47086e-07	0.0810705	-12.3349	78.2553	965.275	0.356842	0.573018	0.645182	-1.54995	622.778	965.275	1.4506e-05	0.000244408	7.95828	7.95828	622.778	78.2553
Sema3b	1.50714e-07	9.54309e-07	0.16801	-5.95201	230.094	1369.52	0.0899918	0.26712	0.56322	-1.7755	771.342	1369.52	0.000371266	0.001873	3.35229	3.35229	771.342	230.094
Rps18-ps4	1.50783e-07	9.54312e-07	6.30465	6.30465	10070.4	1597.31	0.00737211	0.0631706	2.55882	2.55882	4087.22	1597.31	0.0100892	0.0232303	0.405863	-2.46389	4087.22	10070.4
Bax	1.52098e-07	9.61785e-07	3.77867	3.77867	1859.01	491.975	0.0219295	0.120234	1.78734	1.78734	879.329	491.975	0.00307267	0.00908714	0.473009	-2.11413	879.329	1859.01
Rfc5	1.52251e-07	9.62327e-07	4.22472	4.22472	394.813	93.4531	0.00872074	0.0697952	2.05896	2.05896	192.416	93.4531	0.00838298	0.0200368	0.487361	-2.05187	192.416	394.813
Itga2	1.52933e-07	9.66212e-07	0.298213	-3.35331	115.985	388.933	0.10807	0.294276	0.693244	-1.44249	269.626	388.933	0.000261293	0.00145039	2.32466	2.32466	269.626	115.985
Itgal	1.53085e-07	9.66745e-07	0.269053	-3.71673	251.912	936.291	0.0679744	0.228275	0.63474	-1.57545	594.301	936.291	0.0006081	0.00266242	2.35916	2.35916	594.301	251.912
Dkk3	1.55158e-07	9.76278e-07	0.150709	-6.63532	265.254	1760.05	0.110443	0.297633	0.563072	-1.77597	991.032	1760.05	0.000259334	0.00144218	3.73616	3.73616	991.032	265.254
Slc41a2	1.55208e-07	9.76278e-07	2.5546	2.5546	323.566	126.66	0.260239	0.477976	1.22531	1.22531	155.198	126.66	3.73395e-05	0.000414851	0.479648	-2.08486	155.198	323.566
Rnase6	1.55343e-07	9.76695e-07	0.252144	-3.96599	47.4052	188.008	0.142766	0.342266	0.686459	-1.45675	129.06	188.008	0.000145425	0.000961659	2.72249	2.72249	129.06	47.4052
Tspan2	1.56348e-07	9.82585e-07	0.151594	-6.59657	504.777	3329.8	0.492682	0.684758	0.781604	-1.27942	2602.58	3329.8	5.12536e-06	0.000141591	5.1559	5.1559	2602.58	504.777
Rpf2	1.56493e-07	9.82626e-07	4.08629	4.08629	420.316	102.86	0.0177685	0.106396	1.89347	1.89347	194.763	102.86	0.00394275	0.0110564	0.463372	-2.15809	194.763	420.316
Nr1h3	1.56543e-07	9.82626e-07	0.334394	-2.99049	197.391	590.294	0.174862	0.381095	0.754873	-1.32473	445.597	590.294	9.91221e-05	0.000752201	2.25744	2.25744	445.597	197.391
Plagl1	1.56561e-07	9.82626e-07	0.118094	-8.46785	58.4415	494.874	0.342496	0.559551	0.681866	-1.46656	337.438	494.874	1.69313e-05	0.000265957	5.77394	5.77394	337.438	58.4415
Rtl8b	1.56843e-07	9.83968e-07	0.204566	-4.88841	301.225	1472.51	0.167983	0.37315	0.659705	-1.51583	971.423	1472.51	0.000109674	0.000807021	3.22491	3.22491	971.423	301.225
Rpl23a	1.57145e-07	9.85428e-07	3.3529	3.3529	3365.61	1003.79	0.0489782	0.191549	1.57531	1.57531	1581.28	1003.79	0.00105198	0.00399927	0.469834	-2.12841	1581.28	3365.61
Gem	1.58007e-07	9.90398e-07	0.174785	-5.72131	72.149	412.787	0.0253716	0.130412	0.478605	-2.08941	197.562	412.787	0.00252361	0.00776851	2.73825	2.73825	197.562	72.149
Rps19bp1	1.60674e-07	1.00579e-06	3.45242	3.45242	562.88	163.039	0.0227684	0.121983	1.71612	1.71612	279.795	163.039	0.00299597	0.00891735	0.497078	-2.01176	279.795	562.88
Scnn1b	1.60861e-07	1.00653e-06	0.161726	-6.18332	246.424	1523.72	0.23105	0.44585	0.660201	-1.51469	1005.96	1523.72	5.24618e-05	0.000508592	4.08223	4.08223	1005.96	246.424
Slco3a1	1.61057e-07	1.00731e-06	0.168194	-5.9455	368.308	2189.77	0.182169	0.389081	0.635724	-1.57301	1392.09	2189.77	9.33784e-05	0.000724252	3.7797	3.7797	1392.09	368.308
C6	1.62138e-07	1.01274e-06	0.168202	-5.94522	85.4544	508.045	0.170418	0.375643	0.629673	-1.58813	319.902	508.045	0.000106691	0.000791707	3.74354	3.74354	319.902	85.4544
Rab27a	1.62833e-07	1.01664e-06	0.251418	-3.97744	232.114	923.221	0.116662	0.306656	0.662509	-1.50941	611.642	923.221	0.000240229	0.00136188	2.63509	2.63509	611.642	232.114
Gipc2	1.62942e-07	1.01688e-06	0.211912	-4.71894	128.541	606.577	0.322385	0.540393	0.747496	-1.3378	453.414	606.577	2.1195e-05	0.000295902	3.52739	3.52739	453.414	128.541
Upk1b	1.6361e-07	1.02015e-06	0.204468	-4.89074	121.451	593.983	0.146894	0.347954	0.646227	-1.54744	383.848	593.983	0.000149351	0.00097807	3.16053	3.16053	383.848	121.451
Prkcz	1.65676e-07	1.03035e-06	0.167213	-5.98038	139.135	832.078	0.44728	0.648929	0.772409	-1.29465	642.704	832.078	7.57268e-06	0.00016978	4.6193	4.6193	642.704	139.135
Prim1	1.67013e-07	1.03686e-06	4.46527	4.46527	281.379	63.015	0.00546374	0.0518652	2.22029	2.22029	139.911	63.015	0.0136017	0.0296301	0.497234	-2.01113	139.911	281.379
Ppp1r14c	1.67189e-07	1.0375e-06	0.15603	-6.40904	214.533	1374.95	0.313691	0.532962	0.700114	-1.42834	962.624	1374.95	2.36523e-05	0.000316322	4.48706	4.48706	962.624	214.533
Cmtm8	1.67778e-07	1.04025e-06	0.165601	-6.03861	84.4679	510.068	0.13089	0.326461	0.597578	-1.67342	304.805	510.068	0.000191898	0.00115403	3.60854	3.60854	304.805	84.4679
Aldh6a1	1.68586e-07	1.04481e-06	0.2871	-3.48311	356.332	1241.14	0.763362	0.866064	0.93096	-1.07416	1155.46	1241.14	8.21112e-07	5.50715e-05	3.24263	3.24263	1155.46	356.332
Sh2d4a	1.68675e-07	1.04491e-06	0.203736	-4.90832	92.873	455.85	0.494226	0.685963	0.813964	-1.22856	371.046	455.85	5.33547e-06	0.000144878	3.9952	3.9952	371.046	92.873
Cadps2	1.69292e-07	1.04782e-06	0.141746	-7.05489	75.7229	534.217	0.381429	0.593998	0.723158	-1.38282	386.323	534.217	1.30032e-05	0.000229733	5.1018	5.1018	386.323	75.7229
E2f3	1.75133e-07	1.07871e-06	3.11818	3.11818	460.592	147.712	0.395048	0.604814	1.20492	1.20492	177.981	147.712	1.21325e-05	0.000222015	0.386418	-2.58787	177.981	460.592
Prmt1	1.75187e-07	1.07871e-06	3.80744	3.80744	2607.29	684.789	0.0347717	0.156719	1.71704	1.71704	1175.81	684.789	0.00184376	0.00610886	0.450969	-2.21745	1175.81	2607.29
Trib2	1.76105e-07	1.08343e-06	0.396329	-2.52316	527.742	1331.58	0.432307	0.636976	0.870577	-1.14866	1159.24	1331.58	9.04969e-06	0.000186285	2.1966	2.1966	1159.24	527.742
Gnao1	1.76272e-07	1.08367e-06	0.164111	-6.09342	116.265	708.453	0.27164	0.489692	0.685224	-1.45938	485.45	708.453	3.66043e-05	0.000410507	4.17536	4.17536	485.45	116.265
Cxxc5	1.83296e-07	1.12045e-06	2.76195	2.76195	749.695	271.437	0.226737	0.441295	1.26663	1.26663	343.809	271.437	6.11141e-05	0.0005581	0.458598	-2.18056	343.809	749.695
Krt7	1.84336e-07	1.12536e-06	0.279806	-3.5739	1131.1	4042.44	0.175161	0.381363	0.718354	-1.39207	2903.91	4042.44	0.000113582	0.000823801	2.56732	2.56732	2903.91	1131.1
Lipo3	1.84535e-07	1.12596e-06	0.28009	-3.57028	115.885	413.741	0.409261	0.616606	0.819403	-1.2204	339.02	413.741	1.11596e-05	0.000211396	2.9255	2.9255	339.02	115.885
Wnt3a	1.86841e-07	1.13871e-06	0.163074	-6.13218	58.9872	361.721	0.272341	0.490338	0.685707	-1.45835	248.034	361.721	3.74129e-05	0.000415344	4.20488	4.20488	248.034	58.9872
Btbd3	1.88313e-07	1.14719e-06	0.468733	-2.13341	699.998	1493.38	0.784817	0.877606	0.961231	-1.04033	1435.48	1493.38	7.92569e-07	5.50715e-05	2.0507	2.0507	1435.48	699.998
Ptgfrn	1.90318e-07	1.15694e-06	0.292182	-3.42252	1620.13	5544.93	0.165609	0.37058	0.72091	-1.38713	3997.4	5544.93	0.000131934	0.000906808	2.46733	2.46733	3997.4	1620.13
Wdhd1	1.90582e-07	1.15757e-06	4.48965	4.48965	231.857	51.6425	0.0412217	0.173342	1.80908	1.80908	93.4254	51.6425	0.00146204	0.00512412	0.402945	-2.48173	93.4254	231.857
Ptprs	1.92586e-07	1.16875e-06	2.64021	2.64021	3302.87	1250.99	0.496654	0.687941	1.13529	1.13529	1420.23	1250.99	5.99187e-06	0.000153114	0.43	-2.32558	1420.23	3302.87
Myrf	1.92972e-07	1.1701e-06	0.180794	-5.53117	152.661	844.391	0.191305	0.39955	0.652365	-1.53288	550.851	844.391	9.48341e-05	0.000731972	3.60834	3.60834	550.851	152.661
Ptprf	1.93917e-07	1.17533e-06	0.175699	-5.69155	1181.26	6723.2	0.241076	0.456503	0.67612	-1.47903	4545.69	6723.2	5.49722e-05	0.000522345	3.84817	3.84817	4545.69	1181.26
Rangrf	1.94855e-07	1.17952e-06	4.86307	4.86307	215.444	44.3021	0.00468872	0.0470187	2.37149	2.37149	105.062	44.3021	0.0166531	0.0349524	0.487653	-2.05064	105.062	215.444
Arhgap23	1.95334e-07	1.18191e-06	0.351703	-2.84331	644.793	1833.35	0.102494	0.286684	0.721001	-1.38696	1321.84	1833.35	0.000353252	0.00180023	2.05003	2.05003	1321.84	644.793
Vmp1	1.96023e-07	1.18558e-06	3.79814	3.79814	4080.87	1074.44	0.0224497	0.121161	1.79618	1.79618	1929.89	1074.44	0.00348451	0.0100188	0.472912	-2.11456	1929.89	4080.87
4930523C07Rik	1.98057e-07	1.19659e-06	0.284936	-3.50956	393.824	1382.15	0.198755	0.408694	0.734012	-1.36238	1014.52	1382.15	8.92202e-05	0.000704471	2.57606	2.57606	1014.52	393.824
Mfap2	2.00313e-07	1.20897e-06	0.184097	-5.43191	107.479	583.818	0.128201	0.3228	0.61161	-1.63503	357.069	583.818	0.000229089	0.0013134	3.32221	3.32221	357.069	107.479
Gzma	2.01146e-07	1.21298e-06	0.135289	-7.3916	37.0695	274.003	0.493868	0.685742	0.771977	-1.29537	211.524	274.003	6.12853e-06	0.00015453	5.70615	5.70615	211.524	37.0695
Fau	2.01294e-07	1.21336e-06	4.35913	4.35913	23310.8	5347.58	0.0326644	0.151173	1.83133	1.83133	9793.17	5347.58	0.00219607	0.00697111	0.420113	-2.38031	9793.17	23310.8
1700094D03Rik	2.03518e-07	1.22419e-06	0.308422	-3.24231	116.795	378.687	0.268939	0.486908	0.780905	-1.28057	295.718	378.687	4.19076e-05	0.00044488	2.53193	2.53193	295.718	116.795
Pcdhac2	2.05737e-07	1.23598e-06	0.0741039	-13.4946	32.9886	445.167	0.280479	0.499295	0.58608	-1.70625	260.904	445.167	3.70872e-05	0.000414299	7.90889	7.90889	260.904	32.9886
Mov10	2.08669e-07	1.25149e-06	3.1454	3.1454	741.538	235.753	0.27258	0.49052	1.27518	1.27518	300.629	235.753	4.2006e-05	0.000445263	0.405412	-2.46662	300.629	741.538
Rhoj	2.1056e-07	1.25929e-06	0.315439	-3.17018	384.776	1219.81	0.115354	0.305124	0.705504	-1.41743	860.58	1219.81	0.000296949	0.0015838	2.23657	2.23657	860.58	384.776
Aaas	2.10641e-07	1.25929e-06	4.25362	4.25362	454.339	106.812	0.0116499	0.0830677	2.02528	2.02528	216.325	106.812	0.00747527	0.0182763	0.476131	-2.10026	216.325	454.339
Gna14	2.10761e-07	1.25929e-06	0.158027	-6.32804	43.8838	277.698	0.243478	0.459539	0.664874	-1.50405	184.634	277.698	5.45584e-05	0.000521126	4.20735	4.20735	184.634	43.8838
Ndn	2.11219e-07	1.26097e-06	0.197231	-5.07019	46.2057	234.272	0.150495	0.352482	0.642845	-1.55559	150.6	234.272	0.000165311	0.00104488	3.25934	3.25934	150.6	46.2057
Mfng	2.13979e-07	1.27479e-06	0.294255	-3.39841	145.795	495.47	0.204202	0.415371	0.743162	-1.3456	368.214	495.47	8.76032e-05	0.000698386	2.52557	2.52557	368.214	145.795
Adamtsl2	2.15799e-07	1.28296e-06	0.210177	-4.75789	162.423	772.788	0.0497099	0.192987	0.55576	-1.79934	429.485	772.788	0.00124386	0.00453032	2.64424	2.64424	429.485	162.423
Aldh2	2.16463e-07	1.28584e-06	0.343188	-2.91385	4400.69	12823	0.215129	0.429179	0.774456	-1.29123	9930.82	12823	7.96664e-05	0.000662036	2.25665	2.25665	9930.82	4400.69
Plet1	2.17301e-07	1.2901e-06	0.22415	-4.4613	170.151	759.096	0.166453	0.371036	0.672345	-1.48733	510.374	759.096	0.000142029	0.000947081	2.99953	2.99953	510.374	170.151
Nkx2-1	2.17361e-07	1.2901e-06	0.179263	-5.5784	544.087	3035.13	0.270769	0.489103	0.694447	-1.44	2107.74	3035.13	4.43315e-05	0.000461035	3.8739	3.8739	2107.74	544.087
Sfta2	2.18689e-07	1.29745e-06	0.262887	-3.80392	64.3768	244.884	0.287672	0.506159	0.763978	-1.30894	187.086	244.884	3.63948e-05	0.000409764	2.90611	2.90611	187.086	64.3768
Tmem30b	2.20072e-07	1.30403e-06	0.187992	-5.31937	80.4382	427.88	0.4661	0.664265	0.792429	-1.26194	339.065	427.88	8.30485e-06	0.000176749	4.21522	4.21522	339.065	80.4382
Slc37a1	2.21518e-07	1.31205e-06	0.200884	-4.97801	88.9297	442.693	0.0644418	0.221142	0.566723	-1.76453	250.884	442.693	0.000834465	0.00338277	2.82115	2.82115	250.884	88.9297
Cckar	2.21825e-07	1.31333e-06	0.113599	-8.80293	119.901	1055.48	0.39923	0.608044	0.703015	-1.42244	742.019	1055.48	1.42599e-05	0.000241205	6.18859	6.18859	742.019	119.901
Nbl1	2.23091e-07	1.31919e-06	0.183034	-5.46346	726.892	3971.34	0.223255	0.438145	0.671069	-1.49016	2665.05	3971.34	7.43134e-05	0.000634501	3.66636	3.66636	2665.05	726.892
Pag1	2.23548e-07	1.32134e-06	0.201269	-4.96849	219.42	1090.18	0.14833	0.349515	0.640333	-1.56169	698.081	1090.18	0.000186572	0.00113177	3.18149	3.18149	698.081	219.42
5330417C22Rik	2.23872e-07	1.32269e-06	0.115258	-8.67618	190.375	1651.73	0.284724	0.50351	0.640775	-1.56061	1058.39	1651.73	3.94251e-05	0.000428052	5.55948	5.55948	1058.39	190.375
Cenpa	2.26539e-07	1.33626e-06	10.1333	10.1333	928.595	91.6377	0.00424446	0.0437911	3.59825	3.59825	329.735	91.6377	0.020186	0.0408302	0.355091	-2.81618	329.735	928.595
Ankrd29	2.29102e-07	1.34971e-06	0.177495	-5.63395	35.4246	199.581	0.508224	0.695917	0.805655	-1.24123	160.793	199.581	6.14448e-06	0.00015453	4.53902	4.53902	160.793	35.4246
Hint2	2.30037e-07	1.35466e-06	0.302545	-3.3053	80.9036	267.41	0.351176	0.56777	0.809115	-1.23592	216.366	267.41	2.15514e-05	0.000299213	2.67437	2.67437	216.366	80.9036
Cda	2.32578e-07	1.36681e-06	8.7158	8.7158	208.816	23.9584	0.0195926	0.111942	2.6725	2.6725	64.0287	23.9584	0.00419412	0.0116044	0.306627	-3.26129	64.0287	208.816
Rasgrf2	2.32824e-07	1.3677e-06	0.118061	-8.47018	83.5173	707.406	0.380288	0.593189	0.697594	-1.4335	493.483	707.406	1.72515e-05	0.000268031	5.90875	5.90875	493.483	83.5173
Jup	2.34002e-07	1.37405e-06	0.162583	-6.1507	1320.84	8124.09	0.168702	0.373902	0.616725	-1.62147	5010.33	8124.09	0.000148039	0.000973102	3.79329	3.79329	5010.33	1320.84
Ptpru	2.35018e-07	1.37832e-06	0.122391	-8.17055	111.873	914.06	0.153076	0.355631	0.561148	-1.78206	512.924	914.06	0.000180073	0.00110371	4.58489	4.58489	512.924	111.873
Zfp362	2.38393e-07	1.3964e-06	0.234	-4.2735	119.427	510.371	0.096366	0.27713	0.628889	-1.59011	320.967	510.371	0.000445988	0.0021359	2.68755	2.68755	320.967	119.427
Atxn7l2	2.39688e-07	1.40169e-06	2.92144	2.92144	168.187	57.5699	0.164905	0.3697	1.33982	1.33982	77.1335	57.5699	0.000152253	0.000991239	0.458618	-2.18046	77.1335	168.187
Ddx11	2.41154e-07	1.40796e-06	3.94113	3.94113	197.863	50.2046	0.0353665	0.158056	1.75658	1.75658	88.1886	50.2046	0.0020948	0.00672184	0.445705	-2.24363	88.1886	197.863
Cenpq	2.42217e-07	1.41359e-06	4.99539	4.99539	203.632	40.7641	0.0172276	0.104469	2.11009	2.11009	86.0156	40.7641	0.00510034	0.0135139	0.422407	-2.36739	86.0156	203.632
Trim44	2.42617e-07	1.41535e-06	0.361153	-2.76891	857.991	2375.7	0.265164	0.482736	0.803042	-1.24526	1907.79	2375.7	5.12039e-05	0.000501872	2.22355	2.22355	1907.79	857.991
Foxf1	2.44182e-07	1.42216e-06	0.176393	-5.66915	782.629	4436.84	0.465281	0.663628	0.782578	-1.27783	3472.17	4436.84	9.31543e-06	0.000188816	4.43655	4.43655	3472.17	782.629
Fgfr2	2.44676e-07	1.42388e-06	0.141773	-7.05352	337.716	2382.09	0.232701	0.447705	0.637103	-1.5696	1517.63	2382.09	7.18983e-05	0.000619052	4.49382	4.49382	1517.63	337.716
Cgn	2.4875e-07	1.44582e-06	0.166122	-6.01969	254.876	1534.27	0.185723	0.39315	0.631787	-1.58281	969.334	1534.27	0.000124164	0.000872256	3.80316	3.80316	969.334	254.876
Pip5k1b	2.56507e-07	1.48548e-06	0.210185	-4.75772	54.3212	258.445	0.11613	0.305937	0.626089	-1.59722	161.81	258.445	0.000322991	0.00168502	2.97876	2.97876	161.81	54.3212
Foxo1	2.56811e-07	1.48663e-06	0.253108	-3.95089	314.121	1241.06	0.058132	0.210547	0.604319	-1.65475	749.994	1241.06	0.00110894	0.00416508	2.3876	2.3876	749.994	314.121
Acvrl1	2.57015e-07	1.48722e-06	0.141788	-7.0528	1524.33	10750.8	0.25168	0.469195	0.647669	-1.544	6962.96	10750.8	6.15683e-05	0.000561174	4.56788	4.56788	6962.96	1524.33
Cdkl2	2.62745e-07	1.51486e-06	0.460503	-2.17154	190.079	412.764	0.892337	0.941285	1.02028	1.02028	421.135	412.764	1.29297e-07	1.74551e-05	2.21558	2.21558	421.135	190.079
Gdpd2	2.63241e-07	1.5171e-06	0.193132	-5.17781	30.638	158.637	0.0401612	0.170721	0.5273	-1.89645	83.6495	158.637	0.00177096	0.00592251	2.73026	2.73026	83.6495	30.638
Gimap8	2.64966e-07	1.52459e-06	0.202981	-4.92656	164.612	810.97	0.197505	0.407232	0.672172	-1.48771	545.112	810.97	0.000112418	0.00082035	3.3115	3.3115	545.112	164.612
Il1r1	2.6587e-07	1.52857e-06	4.17422	4.17422	2666	638.683	0.0514097	0.196441	1.71813	1.71813	1097.34	638.683	0.00137679	0.00490461	0.411604	-2.42952	1097.34	2666
Itpkb	2.66825e-07	1.53282e-06	0.127667	-7.83286	410.599	3216.16	0.3497	0.566224	0.688287	-1.45288	2213.64	3216.16	2.53848e-05	0.000328544	5.39126	5.39126	2213.64	410.599
5930403L14Rik	2.66956e-07	1.53296e-06	0.172763	-5.78826	56.0159	324.235	0.168577	0.373831	0.628866	-1.59017	203.9	324.235	0.000156967	0.00100908	3.64004	3.64004	203.9	56.0159
Daam2	2.71579e-07	1.55764e-06	0.186568	-5.35997	102.561	549.723	0.105951	0.290955	0.592126	-1.68883	325.505	549.723	0.000411146	0.00201316	3.17378	3.17378	325.505	102.561
Qtrt1	2.74171e-07	1.56916e-06	3.55108	3.55108	242.867	68.3924	0.0806198	0.252313	1.54376	1.54376	105.582	68.3924	0.000664025	0.00284923	0.43473	-2.30028	105.582	242.867
Zfp521	2.74745e-07	1.57138e-06	0.370336	-2.70025	89.2413	240.974	0.233529	0.448779	0.797858	-1.25336	192.263	240.974	7.55511e-05	0.000642386	2.15442	2.15442	192.263	89.2413
Cygb	2.7624e-07	1.5793e-06	0.337239	-2.96526	275.192	816.017	0.188108	0.395741	0.758129	-1.31904	618.646	816.017	0.000130227	0.000899717	2.24805	2.24805	618.646	275.192
Mtap	2.80633e-07	1.59995e-06	4.94809	4.94809	1540.24	311.281	0.00915051	0.0719867	2.25244	2.25244	701.14	311.281	0.0113349	0.0255678	0.455214	-2.19677	701.14	1540.24
Igf2bp1	2.81943e-07	1.60677e-06	6.16049	6.16049	191.363	31.0629	0.00995927	0.0754288	2.5035	2.5035	77.766	31.0629	0.00987334	0.0228214	0.40638	-2.46075	77.766	191.363
Tacc1	2.84256e-07	1.61866e-06	0.327834	-3.05033	977.547	2981.84	0.190507	0.398736	0.752792	-1.32839	2244.7	2981.84	0.000130484	0.000900203	2.29626	2.29626	2244.7	977.547
Npw	2.84666e-07	1.62036e-06	0.161052	-6.20918	28.0725	174.307	0.322974	0.540737	0.709743	-1.40896	123.713	174.307	3.17078e-05	0.000375278	4.40692	4.40692	123.713	28.0725
Chn1	2.85684e-07	1.62528e-06	0.309056	-3.23566	92.751	300.111	0.230142	0.445225	0.762933	-1.31073	228.965	300.111	8.11905e-05	0.00066926	2.4686	2.4686	228.965	92.751
Crb3	2.85922e-07	1.62557e-06	0.277943	-3.59786	105.417	379.277	0.222851	0.437628	0.740293	-1.35082	280.776	379.277	8.83973e-05	0.0007012	2.66347	2.66347	280.776	105.417
Gria1	2.86261e-07	1.62685e-06	0.08943	-11.1819	32.089	358.817	0.0953048	0.275656	0.460892	-2.16971	165.376	358.817	0.000500681	0.00232924	5.15366	5.15366	165.376	32.089
Col16a1	2.86886e-07	1.62975e-06	4.98316	4.98316	1791.76	359.562	0.213503	0.427483	1.47669	1.47669	530.963	359.562	0.000100476	0.000756345	0.296337	-3.37454	530.963	1791.76
Dok1	2.88117e-07	1.63609e-06	4.56836	4.56836	1481.08	324.203	0.0498141	0.193286	1.78851	1.78851	579.841	324.203	0.00151452	0.00526677	0.3915	-2.55428	579.841	1481.08
Tcn2	2.89212e-07	1.64166e-06	0.296344	-3.37445	705.82	2381.76	0.248777	0.465847	0.761161	-1.31378	1812.9	2381.76	6.94515e-05	0.000604617	2.5685	2.5685	1812.9	705.82
Axin2	2.89368e-07	1.6419e-06	0.187861	-5.32309	95.3672	507.648	0.0648851	0.222131	0.550387	-1.8169	279.403	507.648	0.000991639	0.00383316	2.92976	2.92976	279.403	95.3672
Tmem98	2.92668e-07	1.65799e-06	0.250293	-3.99532	148.151	591.912	0.159083	0.363423	0.685404	-1.45899	405.699	591.912	0.000195115	0.00116873	2.73841	2.73841	405.699	148.151
Trabd2b	2.95642e-07	1.67021e-06	0.186844	-5.35205	81.9784	438.753	0.064971	0.222318	0.549557	-1.81965	241.12	438.753	0.000999056	0.00385246	2.94126	2.94126	241.12	81.9784
Tgfb2	2.96934e-07	1.67618e-06	0.219192	-4.5622	133.732	610.111	0.080027	0.251303	0.597423	-1.67386	364.494	610.111	0.00072124	0.00302135	2.72556	2.72556	364.494	133.732
Mfap5	2.98236e-07	1.68088e-06	0.258157	-3.87362	98.455	381.377	0.0770394	0.245911	0.629689	-1.58809	240.149	381.377	0.000762039	0.00315602	2.43918	2.43918	240.149	98.455
Enho	2.99414e-07	1.68619e-06	0.227964	-4.38666	51.9668	227.961	0.238793	0.454345	0.71623	-1.3962	163.272	227.961	7.56028e-05	0.000642412	3.14186	3.14186	163.272	51.9668
Ang	2.99665e-07	1.68628e-06	0.28065	-3.56316	95.9059	341.728	0.433465	0.637698	0.825528	-1.21135	282.106	341.728	1.39196e-05	0.00023912	2.94149	2.94149	282.106	95.9059
Map1s	3.00171e-07	1.68846e-06	2.04111	2.04111	1138.45	557.761	0.891776	0.940892	1.01921	1.01921	568.474	557.761	6.18978e-07	4.73112e-05	0.499339	-2.00265	568.474	1138.45
Marcksl1	3.00687e-07	1.6907e-06	3.75768	3.75768	1208.13	321.508	0.209204	0.421622	1.38421	1.38421	445.034	321.508	0.000109285	0.000804873	0.368367	-2.71468	445.034	1208.13
Smpdl3a	3.02338e-07	1.69931e-06	0.362963	-2.7551	544.173	1499.25	0.2932	0.51267	0.81275	-1.23039	1218.51	1499.25	4.65608e-05	0.000475771	2.23921	2.23921	1218.51	544.173
Smad7	3.06367e-07	1.71993e-06	0.36941	-2.70702	617.166	1670.68	0.147831	0.348856	0.755203	-1.32415	1261.7	1670.68	0.00023877	0.00135641	2.04435	2.04435	1261.7	617.166
Bend6	3.07317e-07	1.72256e-06	10.7992	10.7992	165.486	15.324	0.00346828	0.0379733	3.91559	3.91559	60.0025	15.324	0.0257427	0.0498684	0.362583	-2.75799	60.0025	165.486
Eef1e1	3.09839e-07	1.73602e-06	4.86105	4.86105	606.345	124.735	0.00574952	0.0537396	2.35086	2.35086	293.235	124.735	0.0181941	0.0375643	0.483611	-2.06778	293.235	606.345
Syn2	3.10267e-07	1.73774e-06	0.144758	-6.90806	22.2648	153.807	0.105268	0.290367	0.551284	-1.81395	84.7912	153.807	0.000421038	0.00204229	3.8083	3.8083	84.7912	22.2648
Matn4	3.12586e-07	1.74968e-06	0.195353	-5.11895	224.043	1146.86	0.114478	0.303591	0.605267	-1.65216	694.159	1146.86	0.000399012	0.00197164	3.09833	3.09833	694.159	224.043
Stxbp6	3.12832e-07	1.74968e-06	0.298589	-3.34908	153.448	513.909	0.489567	0.682551	0.850585	-1.17566	437.123	513.909	9.54825e-06	0.000191635	2.84868	2.84868	437.123	153.448
Wwp1	3.12888e-07	1.74968e-06	0.334566	-2.98895	644.926	1927.65	0.813272	0.894611	0.950824	-1.05172	1832.86	1927.65	1.06427e-06	6.36731e-05	2.84196	2.84196	1832.86	644.926
Maob	3.13254e-07	1.75104e-06	0.138282	-7.2316	79.6757	576.183	0.386915	0.598486	0.717433	-1.39386	413.372	576.183	2.09442e-05	0.000293346	5.18819	5.18819	413.372	79.6757
Lrp4	3.16996e-07	1.76988e-06	0.168489	-5.93511	362.702	2152.68	0.207372	0.41985	0.645142	-1.55005	1388.78	2152.68	0.000116244	0.000835176	3.82899	3.82899	1388.78	362.702
Foxn3	3.18632e-07	1.77744e-06	0.273674	-3.65398	55.0905	201.3	0.401311	0.609894	0.812107	-1.23136	163.477	201.3	1.85502e-05	0.000277893	2.96742	2.96742	163.477	55.0905
Lilrb4a	3.19065e-07	1.77797e-06	3.56284	3.56284	671.68	188.524	0.151069	0.353333	1.43054	1.43054	269.691	188.524	0.000233863	0.00133436	0.401517	-2.49055	269.691	671.68
Tns3	3.22207e-07	1.79268e-06	0.35071	-2.85136	1907.41	5438.7	0.113467	0.302141	0.723043	-1.38304	3932.42	5438.7	0.000418852	0.00203662	2.06166	2.06166	3932.42	1907.41
2610028H24Rik	3.26117e-07	1.81092e-06	0.148505	-6.7338	78.5365	528.849	0.1414	0.340473	0.579937	-1.72432	306.699	528.849	0.000267635	0.00147359	3.90518	3.90518	306.699	78.5365
Pola2	3.28448e-07	1.82103e-06	3.30873	3.30873	593.632	179.414	0.0769615	0.24572	1.51559	1.51559	271.918	179.414	0.00083215	0.0033753	0.458058	-2.18313	271.918	593.632
Lsm7	3.32592e-07	1.84258e-06	7.12134	7.12134	462.376	64.9282	0.0179978	0.106804	2.48981	2.48981	161.659	64.9282	0.00599256	0.0153818	0.349626	-2.8602	161.659	462.376
Mcm5	3.35345e-07	1.85496e-06	5.45394	5.45394	1028.76	188.627	0.00439043	0.0447805	2.58022	2.58022	486.7	188.627	0.0239742	0.0470808	0.473092	-2.11375	486.7	1028.76
Npr1	3.35825e-07	1.85618e-06	0.166325	-6.01232	403.828	2427.95	0.262109	0.479578	0.674643	-1.48227	1638	2427.95	6.83112e-05	0.000599714	4.05617	4.05617	1638	403.828
Dclk2	3.39978e-07	1.87702e-06	5.47957	5.47957	281.439	51.3616	0.154613	0.357722	1.61326	1.61326	82.8596	51.3616	0.000226503	0.00130322	0.294414	-3.39658	82.8596	281.439
Mtus1	3.39988e-07	1.87702e-06	0.191297	-5.22747	607.512	3175.75	0.285153	0.503908	0.7074	-1.41363	2246.53	3175.75	5.53091e-05	0.000523808	3.69791	3.69791	2246.53	607.512
Cdk4	3.40668e-07	1.88005e-06	3.79854	3.79854	3528	928.779	0.0206637	0.115914	1.83281	1.83281	1702.28	928.779	0.00532911	0.0140157	0.482505	-2.07252	1702.28	3528
Adrb1	3.42162e-07	1.88683e-06	0.109061	-9.1692	144.549	1325.4	0.314891	0.53393	0.647095	-1.54537	857.661	1325.4	4.20004e-05	0.000445263	5.93335	5.93335	857.661	144.549
Arhgef19	3.43341e-07	1.89261e-06	0.348797	-2.86699	83.1083	238.271	0.0838268	0.257681	0.703912	-1.42063	167.722	238.271	0.000717247	0.00300991	2.01811	2.01811	167.722	83.1083
Acss1	3.43584e-07	1.89322e-06	0.162069	-6.1702	169.375	1045.08	0.22232	0.436945	0.647982	-1.54325	677.193	1045.08	0.00010417	0.000777323	3.99818	3.99818	677.193	169.375
Aatf	3.43895e-07	1.8942e-06	3.28645	3.28645	541.519	164.773	0.13976	0.338118	1.41353	1.41353	232.912	164.773	0.000289238	0.00155368	0.430109	-2.32499	232.912	541.519
Plekha6	3.51253e-07	1.93101e-06	0.108409	-9.22431	111.734	1030.67	0.193737	0.402551	0.568685	-1.75844	586.124	1030.67	0.000145753	0.000962359	5.24573	5.24573	586.124	111.734
Cmtm4	3.53519e-07	1.94124e-06	0.43941	-2.27578	694.417	1580.34	0.793486	0.883065	0.958753	-1.04302	1515.15	1580.34	1.36205e-06	7.24568e-05	2.18191	2.18191	1515.15	694.417
Dhdh	3.53805e-07	1.9418e-06	0.232356	-4.30374	55.7552	239.956	0.68694	0.818602	0.892819	-1.12005	214.237	239.956	2.69727e-06	9.99948e-05	3.84246	3.84246	214.237	55.7552
Myo1d	3.54875e-07	1.94644e-06	0.177719	-5.62686	408.672	2299.54	0.240912	0.456371	0.672228	-1.48759	1545.82	2299.54	8.83906e-05	0.0007012	3.78254	3.78254	1545.82	408.672
Dok4	3.55688e-07	1.95015e-06	0.319954	-3.12545	209.208	653.87	0.407722	0.615324	0.831904	-1.20206	543.957	653.87	1.99198e-05	0.00028686	2.60007	2.60007	543.957	209.208
Gimap1	3.58362e-07	1.96181e-06	0.206477	-4.84316	149.341	723.281	0.10212	0.286238	0.604138	-1.65525	436.962	723.281	0.000539239	0.00244425	2.92594	2.92594	436.962	149.341
Acot1	3.62551e-07	1.98246e-06	0.132466	-7.54913	86.6506	654.137	0.236841	0.452006	0.626931	-1.59507	410.099	654.137	9.22544e-05	0.000717478	4.73279	4.73279	410.099	86.6506
Rgs12	3.67148e-07	2.00684e-06	0.363533	-2.75078	567.038	1559.8	0.246374	0.46295	0.794539	-1.25859	1239.32	1559.8	8.58242e-05	0.000692302	2.18561	2.18561	1239.32	567.038
Plppr2	3.74925e-07	2.04622e-06	2.56744	2.56744	240.019	93.4858	0.391167	0.601489	1.17494	1.17494	109.84	93.4858	2.38491e-05	0.000316932	0.457633	-2.18516	109.84	240.019
Plekhd1	3.75462e-07	2.04836e-06	0.151123	-6.61713	52.9748	350.541	0.380877	0.59353	0.72477	-1.37975	254.061	350.541	2.53388e-05	0.00032844	4.7959	4.7959	254.061	52.9748
Wtip	3.76417e-07	2.05205e-06	0.290749	-3.43939	129.544	445.552	0.306733	0.52605	0.781811	-1.27908	348.337	445.552	4.84192e-05	0.000485549	2.68895	2.68895	348.337	129.544
Tns1	3.78785e-07	2.06256e-06	0.157205	-6.3611	3714.62	23629.1	0.212516	0.426154	0.635076	-1.57462	15006.2	23629.1	0.000126609	0.000882502	4.03978	4.03978	15006.2	3714.62
Ano1	3.80094e-07	2.0666e-06	0.335546	-2.98021	461.456	1375.24	0.214523	0.428473	0.766406	-1.30479	1053.99	1375.24	0.000123394	0.000868978	2.28405	2.28405	1053.99	461.456
Rtn1	3.8209e-07	2.07582e-06	0.22038	-4.53761	55.9932	254.076	0.108452	0.294567	0.624451	-1.60141	158.658	254.076	0.000489023	0.00228317	2.83351	2.83351	158.658	55.9932
Scn3b	3.86268e-07	2.09613e-06	0.18228	-5.48606	237.179	1301.18	0.282943	0.5016	0.698412	-1.43182	908.759	1301.18	6.22619e-05	0.000564977	3.83153	3.83153	908.759	237.179
Tgfb1i1	3.87936e-07	2.10438e-06	0.204902	-4.88038	237.437	1158.78	0.139235	0.337621	0.631082	-1.58458	731.286	1158.78	0.000319159	0.00167051	3.07992	3.07992	731.286	237.437
Abca8a	3.8837e-07	2.10594e-06	0.197317	-5.068	218.181	1105.74	0.593825	0.757147	0.843759	-1.18517	932.981	1105.74	5.55995e-06	0.000148427	4.27617	4.27617	932.981	218.181
Igf2bp3	3.89999e-07	2.11317e-06	9.80462	9.80462	155.079	15.817	0.0479253	0.18897	2.45512	2.45512	38.8326	15.817	0.00174002	0.00584911	0.250405	-3.99353	38.8326	155.079
Bex2	3.92207e-07	2.12032e-06	0.15072	-6.63482	54.1558	359.314	0.277069	0.49531	0.669832	-1.49291	240.68	359.314	6.49136e-05	0.000578229	4.44422	4.44422	240.68	54.1558
Bbs12	3.93162e-07	2.12308e-06	8.18876	8.18876	352.308	43.0233	0.0081852	0.0673937	3.00168	3.00168	129.142	43.0233	0.014627	0.0314308	0.366561	-2.72806	129.142	352.308
Spc25	3.94188e-07	2.12781e-06	7.42433	7.42433	219.241	29.53	0.0110056	0.0803113	2.74483	2.74483	81.0549	29.53	0.0107685	0.0244831	0.369707	-2.70484	81.0549	219.241
Sox11	4.00228e-07	2.15879e-06	0.119945	-8.33717	52.7728	439.976	0.086894	0.262166	0.491843	-2.03317	216.399	439.976	0.00075674	0.00313792	4.10058	4.10058	216.399	52.7728
Ptgfr	4.00783e-07	2.16097e-06	0.144169	-6.9363	31.0481	215.359	0.583034	0.749112	0.814279	-1.22808	175.362	215.359	5.9854e-06	0.000153114	5.64808	5.64808	175.362	31.0481
Slc12a6	4.03229e-07	2.17088e-06	0.428105	-2.33588	513.729	1200.01	0.422134	0.627675	0.87475	-1.14318	1049.71	1200.01	1.99259e-05	0.00028686	2.04331	2.04331	1049.71	513.729
Tmem50b	4.04105e-07	2.17478e-06	0.274061	-3.64882	543.782	1984.16	0.541388	0.718868	0.85585	-1.16843	1698.14	1984.16	8.31251e-06	0.000176749	3.12284	3.12284	1698.14	543.782
Cfap126	4.0461e-07	2.17586e-06	0.221774	-4.50909	52.723	237.733	0.291036	0.509946	0.734594	-1.3613	174.637	237.733	5.78863e-05	0.000538732	3.31235	3.31235	174.637	52.723
Card11	4.05599e-07	2.17954e-06	0.14675	-6.81433	50.484	344.014	0.0584641	0.211213	0.492258	-2.03146	169.344	344.014	0.00143135	0.00504373	3.35441	3.35441	169.344	50.484
Misp3	4.05877e-07	2.18022e-06	0.151572	-6.59751	35.824	236.349	0.296915	0.515763	0.682817	-1.46452	161.383	236.349	5.45135e-05	0.000521126	4.50489	4.50489	161.383	35.824
Rps8	4.07247e-07	2.18594e-06	4.18819	4.18819	7930.93	1893.64	0.027576	0.137688	1.86461	1.86461	3530.9	1893.64	0.00419794	0.0116105	0.445206	-2.24615	3530.9	7930.93
Nup43	4.0766e-07	2.18733e-06	4.63202	4.63202	213.422	46.0754	0.0256783	0.131256	1.97296	1.97296	90.9048	46.0754	0.0043677	0.0119758	0.425938	-2.34776	90.9048	213.422
Vim	4.08504e-07	2.19104e-06	2.74299	2.74299	32819	11964.7	0.134111	0.330885	1.34777	1.34777	16125.7	11964.7	0.000360931	0.00183153	0.491353	-2.0352	16125.7	32819
Cdo1	4.10262e-07	2.19839e-06	0.174299	-5.73725	371.157	2129.42	0.431266	0.63577	0.762655	-1.31121	1624.01	2129.42	1.8844e-05	0.000277893	4.37554	4.37554	1624.01	371.157
Col23a1	4.10335e-07	2.19839e-06	0.208486	-4.79648	209.623	1005.45	0.383438	0.596154	0.764356	-1.30829	768.523	1005.45	2.73282e-05	0.000342141	3.66622	3.66622	768.523	209.623
Gstt2	4.10927e-07	2.20074e-06	0.293661	-3.40529	49.6436	169.051	0.379686	0.592638	0.812918	-1.23014	137.424	169.051	2.71779e-05	0.000341154	2.76822	2.76822	137.424	49.6436
Elmo1	4.14781e-07	2.21474e-06	0.335699	-2.97886	206.497	615.126	0.164618	0.369657	0.742573	-1.34667	456.776	615.126	0.000236262	0.00134537	2.21202	2.21202	456.776	206.497
Kcne2	4.16785e-07	2.22232e-06	0.20542	-4.86807	76.0971	370.446	0.332513	0.550032	0.741063	-1.34941	274.524	370.446	4.16086e-05	0.00044269	3.60754	3.60754	274.524	76.0971
Tex30	4.17339e-07	2.22343e-06	4.51643	4.51643	252.282	55.8587	0.00667308	0.0593116	2.25118	2.25118	125.748	55.8587	0.0181999	0.0375709	0.498442	-2.00625	125.748	252.282
Chst15	4.19368e-07	2.23257e-06	0.366311	-2.72992	295.514	806.731	0.149013	0.350349	0.752098	-1.32961	606.741	806.731	0.000294264	0.00157359	2.05317	2.05317	606.741	295.514
Ephb4	4.19527e-07	2.23259e-06	0.260623	-3.83696	712.876	2735.28	0.182886	0.39003	0.702274	-1.42395	1920.91	2735.28	0.000192136	0.00115403	2.6946	2.6946	1920.91	712.876
Rmdn2	4.21253e-07	2.24094e-06	0.274055	-3.6489	90.2501	329.314	0.347916	0.564732	0.788924	-1.26755	259.803	329.314	3.68481e-05	0.000412918	2.8787	2.8787	259.803	90.2501
Kif16b	4.21592e-07	2.24191e-06	0.321226	-3.11307	172.905	538.265	0.410162	0.617574	0.832471	-1.20124	448.09	538.265	2.25307e-05	0.000307941	2.59154	2.59154	448.09	172.905
Osbpl6	4.27022e-07	2.26295e-06	0.134298	-7.44611	141.361	1052.59	0.628419	0.779635	0.825856	-1.21086	869.29	1052.59	4.78654e-06	0.000136146	6.14942	6.14942	869.29	141.361
Chst7	4.27081e-07	2.26295e-06	0.25669	-3.89575	49.3386	192.211	0.0592029	0.211872	0.607911	-1.64498	116.847	192.211	0.00142356	0.00502247	2.36827	2.36827	116.847	49.3386
Mcam	4.2713e-07	2.26295e-06	0.33657	-2.97115	1239.31	3682.18	0.102076	0.286188	0.703502	-1.42146	2590.42	3682.18	0.000620274	0.00270614	2.09021	2.09021	2590.42	1239.31
Cyp2j6	4.27543e-07	2.2643e-06	0.210654	-4.74711	42.1183	199.941	0.276616	0.494951	0.720139	-1.38862	143.985	199.941	6.8553e-05	0.000600905	3.41858	3.41858	143.985	42.1183
Ism1	4.28186e-07	2.26486e-06	0.20466	-4.88615	274.967	1343.53	0.21215	0.425763	0.676849	-1.47743	909.367	1343.53	0.000138623	0.000933944	3.30718	3.30718	909.367	274.967
Prim2	4.28312e-07	2.26486e-06	3.72116	3.72116	298.235	80.1457	0.0345116	0.15594	1.73723	1.73723	139.231	80.1457	0.00316182	0.00928496	0.466851	-2.14201	139.231	298.235
Polr2f	4.2844e-07	2.26486e-06	3.5097	3.5097	1170.32	333.452	0.0744812	0.241129	1.55835	1.55835	519.635	333.452	0.00105862	0.00401826	0.444012	-2.25219	519.635	1170.32
Rcsd1	4.29129e-07	2.26766e-06	0.311994	-3.20519	446.813	1432.12	0.271524	0.489646	0.776798	-1.28734	1112.47	1432.12	7.57046e-05	0.000642546	2.48979	2.48979	1112.47	446.813
Cdc7	4.30253e-07	2.27277e-06	6.43483	6.43483	244.588	38.0101	0.0107882	0.079577	2.56749	2.56749	97.5905	38.0101	0.0116506	0.0261234	0.398999	-2.50627	97.5905	244.588
Gucy1a2	4.32646e-07	2.28324e-06	0.193127	-5.17795	63.3565	328.057	0.602414	0.762272	0.845966	-1.18208	277.525	328.057	5.70974e-06	0.000150488	4.38037	4.38037	277.525	63.3565
Akap12	4.3269e-07	2.28324e-06	0.161614	-6.1876	503.667	3116.49	0.168284	0.373472	0.608856	-1.64242	1897.49	3116.49	0.000235483	0.001342	3.76736	3.76736	1897.49	503.667
Tead2	4.32714e-07	2.28324e-06	3.3969	3.3969	869.622	256.004	0.120457	0.311765	1.45736	1.45736	373.092	256.004	0.000458872	0.00217649	0.429027	-2.33085	373.092	869.622
Cenpt	4.33052e-07	2.28418e-06	3.97967	3.97967	328.799	82.6199	0.154172	0.35699	1.47987	1.47987	122.267	82.6199	0.000276959	0.00150638	0.371859	-2.68919	122.267	328.799
Cfl1	4.36397e-07	2.30013e-06	2.48417	2.48417	15785.9	6354.62	0.285369	0.503966	1.2122	1.2122	7703.04	6354.62	6.77028e-05	0.000595103	0.487969	-2.04931	7703.04	15785.9
Rarres2	4.37233e-07	2.30284e-06	0.230898	-4.33092	257.784	1116.44	0.613319	0.76979	0.864116	-1.15725	964.734	1116.44	5.4249e-06	0.000146532	3.74242	3.74242	964.734	257.784
Zrsr1	4.37401e-07	2.30288e-06	0.375222	-2.66509	327.201	872.019	0.220619	0.435467	0.789422	-1.26675	688.391	872.019	0.00012833	0.000890596	2.10388	2.10388	688.391	327.201
Itga4	4.44153e-07	2.33413e-06	0.282041	-3.54559	194.546	689.781	0.271826	0.489964	0.760473	-1.31497	524.56	689.781	7.7033e-05	0.000648818	2.69633	2.69633	524.56	194.546
Crip2	4.45828e-07	2.34121e-06	0.20294	-4.92756	1488.89	7336.6	0.316086	0.53491	0.728677	-1.37235	5346.01	7336.6	5.20544e-05	0.000506444	3.5906	3.5906	5346.01	1488.89
Prkch	4.46234e-07	2.34248e-06	0.247952	-4.03303	379.214	1529.38	0.452435	0.652793	0.813036	-1.22996	1243.44	1529.38	1.72449e-05	0.000268031	3.279	3.279	1243.44	379.214
Wwc2	4.5131e-07	2.36653e-06	0.394942	-2.53202	967.401	2449.48	0.328386	0.546101	0.835611	-1.19673	2046.81	2449.48	4.7146e-05	0.000478128	2.11578	2.11578	2046.81	967.401
Tbc1d2b	4.51569e-07	2.36702e-06	0.26523	-3.77032	433.177	1633.21	0.371514	0.585664	0.791018	-1.26419	1291.9	1633.21	3.27537e-05	0.000382883	2.98239	2.98239	1291.9	433.177
Prkg2	4.54148e-07	2.37879e-06	2.93495	2.93495	1035.32	352.757	0.908981	0.94985	1.02479	1.02479	361.503	352.757	8.25943e-07	5.50715e-05	0.349169	-2.86394	361.503	1035.32
Mettl7a1	4.56989e-07	2.39024e-06	0.179127	-5.58262	2100.29	11725.1	0.742226	0.852394	0.893958	-1.11862	10481.8	11725.1	2.42002e-06	9.28432e-05	4.99063	4.99063	10481.8	2100.29
Gm3219	4.5868e-07	2.39639e-06	4.11374	4.11374	298.984	72.6794	0.0807603	0.252663	1.63676	1.63676	118.959	72.6794	0.000946917	0.00371243	0.397876	-2.51335	118.959	298.984
Ankrd63	4.58955e-07	2.39695e-06	0.0790561	-12.6493	26.9079	340.365	0.212051	0.425709	0.538411	-1.85732	183.256	340.365	0.00013985	0.000936914	6.8105	6.8105	183.256	26.9079
Pcdhgb7	4.60924e-07	2.4046e-06	0.259187	-3.85822	75.6677	291.943	0.117412	0.307804	0.66113	-1.51256	193.012	291.943	0.000487858	0.00228061	2.55078	2.55078	193.012	75.6677
Crim1	4.65042e-07	2.42255e-06	0.284298	-3.51743	939.517	3304.69	0.258793	0.476717	0.754705	-1.32502	2494.06	3304.69	9.16156e-05	0.000714063	2.65462	2.65462	2494.06	939.517
Abcc3	4.69682e-07	2.44494e-06	0.35584	-2.81025	254.034	713.899	0.169228	0.374251	0.755589	-1.32347	539.414	713.899	0.000245187	0.00138026	2.12339	2.12339	539.414	254.034
Clspn	4.70006e-07	2.44574e-06	7.7669	7.7669	180.336	23.2186	0.0697395	0.2317	2.10496	2.10496	48.8741	23.2186	0.00115618	0.00428625	0.271016	-3.68981	48.8741	180.336
Eya2	4.81785e-07	2.49886e-06	0.224505	-4.45424	121.297	540.285	0.386206	0.598272	0.774756	-1.29073	418.589	540.285	3.03818e-05	0.000365352	3.45095	3.45095	418.589	121.297
Rpl36	4.86736e-07	2.52362e-06	5.64316	5.64316	5616.64	995.301	0.0348026	0.15676	2.06689	2.06689	2057.18	995.301	0.00348139	0.0100138	0.366265	-2.73026	2057.18	5616.64
2210016F16Rik	4.87913e-07	2.52789e-06	0.408869	-2.44577	200.82	491.158	0.320355	0.539121	0.839504	-1.19118	412.329	491.158	5.33118e-05	0.000513386	2.05323	2.05323	412.329	200.82
Bcl6b	4.89828e-07	2.53506e-06	0.287153	-3.48247	161.707	563.141	0.282626	0.501369	0.767547	-1.30285	432.237	563.141	7.50409e-05	0.000639949	2.67296	2.67296	432.237	161.707
Tspan13	4.92952e-07	2.54938e-06	0.151077	-6.61912	652.004	4315.69	0.275364	0.493668	0.66397	-1.50609	2865.49	4315.69	8.17977e-05	0.000673103	4.39489	4.39489	2865.49	652.004
Fam161a	4.96635e-07	2.56658e-06	0.206087	-4.85231	36.2705	175.996	0.537526	0.71747	0.827748	-1.2081	145.68	175.996	9.90463e-06	0.000196493	4.01649	4.01649	145.68	36.2705
Nfil3	5.01072e-07	2.58708e-06	3.499	3.499	472.087	134.921	0.219525	0.434555	1.36003	1.36003	183.496	134.921	0.000143661	0.000953963	0.388691	-2.57274	183.496	472.087
Snrpd3	5.01145e-07	2.58708e-06	2.44952	2.44952	1100.03	449.081	0.258325	0.476124	1.22386	1.22386	549.612	449.081	9.76673e-05	0.000745397	0.499632	-2.00147	549.612	1100.03
Sptan1	5.04116e-07	2.59773e-06	0.329747	-3.03263	2856.86	8663.8	0.118329	0.309106	0.708457	-1.41152	6137.93	8663.8	0.000533316	0.0024305	2.14849	2.14849	6137.93	2856.86
Ppil1	5.0462e-07	2.59939e-06	3.78545	3.78545	973.5	257.169	0.0170422	0.103909	1.88306	1.88306	484.265	257.169	0.00824403	0.0197807	0.497447	-2.01026	484.265	973.5
Cpt1c	5.07735e-07	2.61356e-06	5.00456	5.00456	355.165	70.9682	0.084051	0.257718	1.74458	1.74458	123.81	70.9682	0.000951056	0.0037205	0.348598	-2.86863	123.81	355.165
Faim2	5.13029e-07	2.63986e-06	0.128084	-7.80738	52.3813	408.961	0.163231	0.36844	0.568415	-1.75928	232.46	408.961	0.000275986	0.00150223	4.43784	4.43784	232.46	52.3813
Shh	5.15098e-07	2.6486e-06	0.184399	-5.42303	41.1857	223.351	0.378947	0.592007	0.747648	-1.33753	166.988	223.351	3.31574e-05	0.000383766	4.05452	4.05452	166.988	41.1857
Gpr182	5.19475e-07	2.6652e-06	0.178126	-5.61402	128.471	721.24	0.384441	0.596741	0.74285	-1.34617	535.773	721.24	3.29095e-05	0.000383766	4.17037	4.17037	535.773	128.471
Cd276	5.21491e-07	2.67379e-06	5.32043	5.32043	649.967	122.164	0.201225	0.412175	1.53282	1.53282	187.256	122.164	0.000180878	0.00110803	0.2881	-3.47101	187.256	649.967
Gpam	5.21951e-07	2.67519e-06	0.370693	-2.69765	710.903	1917.77	0.598972	0.759755	0.901463	-1.10931	1728.8	1917.77	7.0361e-06	0.000165091	2.43183	2.43183	1728.8	710.903
Mlc1	5.22152e-07	2.67526e-06	0.227879	-4.38829	199.398	875.015	0.300458	0.51927	0.738033	-1.35495	645.79	875.015	6.74059e-05	0.000593222	3.2387	3.2387	645.79	199.398
Trim16	5.30972e-07	2.71268e-06	0.3632	-2.75331	442.205	1217.53	0.527495	0.709574	0.880632	-1.13555	1072.19	1217.53	1.16645e-05	0.00021706	2.42465	2.42465	1072.19	442.205
Hmgb2	5.32597e-07	2.72001e-06	4.61166	4.61166	2085.47	452.218	0.0160406	0.0999368	2.08439	2.08439	942.597	452.218	0.00910862	0.0214065	0.451982	-2.21248	942.597	2085.47
Megf6	5.33179e-07	2.72201e-06	0.159842	-6.25616	247.128	1546.08	0.369249	0.583522	0.720755	-1.38743	1114.34	1546.08	3.82626e-05	0.000418927	4.50916	4.50916	1114.34	247.128
Palmd	5.46493e-07	2.78006e-06	0.146634	-6.81969	95.135	648.791	0.523466	0.706849	0.784343	-1.27495	508.875	648.791	1.22005e-05	0.000222406	5.34898	5.34898	508.875	95.135
Ssc5d	5.47828e-07	2.78487e-06	3.0177	3.0177	361.603	119.827	0.34109	0.55823	1.23558	1.23558	148.056	119.827	4.9222e-05	0.00049119	0.409443	-2.44234	148.056	361.603
Pcnx	5.48302e-07	2.78629e-06	0.371456	-2.69211	846.449	2278.73	0.231001	0.44585	0.789488	-1.26664	1799.03	2278.73	0.000137922	0.000930974	2.12539	2.12539	1799.03	846.449
Mmrn1	5.53237e-07	2.80938e-06	0.198224	-5.04479	77.0539	388.721	0.45863	0.657813	0.78899	-1.26744	306.697	388.721	1.95197e-05	0.00028358	3.98029	3.98029	306.697	77.0539
Kbtbd7	5.56485e-07	2.8247e-06	0.455843	-2.19374	127.129	278.888	0.997249	0.998451	0.99947	-1.00053	278.741	278.888	5.77723e-07	4.5637e-05	2.19258	2.19258	278.741	127.129
Aqp5	5.59523e-07	2.83626e-06	0.234056	-4.27248	1031.8	4408.35	0.376508	0.590233	0.773864	-1.29222	3411.47	4408.35	3.77396e-05	0.000416066	3.30632	3.30632	3411.47	1031.8
Ccdc34	5.66699e-07	2.86858e-06	3.4106	3.4106	457.681	134.194	0.0538163	0.201864	1.60754	1.60754	215.723	134.194	0.00207397	0.00667384	0.471338	-2.12162	215.723	457.681
Gas2	5.70641e-07	2.88547e-06	7.30121	7.30121	298.503	40.884	0.00815642	0.0673068	2.87169	2.87169	117.406	40.884	0.0178039	0.0369076	0.393317	-2.54248	117.406	298.503
Nipal2	5.73756e-07	2.90019e-06	0.192	-5.20834	55.5317	289.228	0.670828	0.807228	0.870903	-1.14823	251.89	289.228	4.69053e-06	0.000134512	4.53596	4.53596	251.89	55.5317
Svep1	5.80134e-07	2.92726e-06	0.149884	-6.67181	150.13	1001.64	0.104151	0.288894	0.540781	-1.84918	541.666	1001.64	0.000733056	0.00305476	3.60798	3.60798	541.666	150.13
Kalrn	5.84102e-07	2.94521e-06	0.178114	-5.61437	49.9082	280.203	0.604918	0.764331	0.838651	-1.19239	234.993	280.203	7.34001e-06	0.000168057	4.7085	4.7085	234.993	49.9082
Bend7	5.87684e-07	2.96118e-06	0.234478	-4.2648	112.771	480.945	0.727303	0.843686	0.904521	-1.10556	435.025	480.945	3.35449e-06	0.000112383	3.8576	3.8576	435.025	112.771
Enpp5	5.88007e-07	2.96177e-06	0.164791	-6.06829	207.013	1256.21	0.373056	0.587014	0.725802	-1.37779	911.761	1256.21	4.02084e-05	0.000432438	4.40437	4.40437	911.761	207.013
Hdac11	5.93841e-07	2.9859e-06	0.249779	-4.00354	84.0093	336.334	0.997301	0.998451	0.999073	-1.00093	336.023	336.334	6.07424e-07	4.67324e-05	3.99982	3.99982	336.023	84.0093
Sema3g	5.94131e-07	2.98631e-06	0.123739	-8.08154	394.56	3188.65	0.287172	0.50559	0.640945	-1.5602	2043.75	3188.65	8.49867e-05	0.000687901	5.17983	5.17983	2043.75	394.56
Lratd2	5.94994e-07	2.9896e-06	0.179062	-5.58465	357.89	1998.69	0.475054	0.671343	0.782274	-1.27832	1563.53	1998.69	1.8729e-05	0.000277893	4.36873	4.36873	1563.53	357.89
Slc9a6	5.96374e-07	2.99548e-06	0.464011	-2.15512	322.869	695.822	0.808735	0.892015	0.963747	-1.03762	670.596	695.822	2.03704e-06	8.7368e-05	2.07699	2.07699	670.596	322.869
Alkbh1	6.04426e-07	3.03273e-06	3.86246	3.86246	343.551	88.9461	0.0358091	0.159486	1.76987	1.76987	157.423	88.9461	0.00374372	0.0106021	0.458224	-2.18234	157.423	343.551
Ttll7	6.07432e-07	3.04354e-06	0.198989	-5.02539	201.235	1011.29	0.723021	0.841105	0.892065	-1.12099	902.133	1011.29	3.56619e-06	0.000115719	4.48298	4.48298	902.133	201.235
Fcer2a	6.28269e-07	3.14464e-06	0.15586	-6.416	28.3996	182.212	0.134053	0.330799	0.578599	-1.72831	105.428	182.212	0.000456589	0.00216853	3.71229	3.71229	105.428	28.3996
Lsm3	6.30061e-07	3.15089e-06	3.46494	3.46494	500.822	144.54	0.0615571	0.21638	1.59669	1.59669	230.786	144.54	0.00182547	0.00606091	0.460815	-2.17007	230.786	500.822
Ldhb	6.34451e-07	3.17004e-06	0.159715	-6.26114	330.822	2071.33	0.445954	0.648147	0.755671	-1.32333	1565.24	2071.33	2.45058e-05	0.000321723	4.73136	4.73136	1565.24	330.822
Snrpg	6.34827e-07	3.17081e-06	4.30923	4.30923	504.033	116.966	0.103102	0.287173	1.61577	1.61577	188.99	116.966	0.000791865	0.0032506	0.374955	-2.66699	188.99	504.033
Gstk1	6.3666e-07	3.17775e-06	0.202154	-4.94672	83.5341	413.22	0.326577	0.543971	0.732039	-1.36605	302.493	413.22	6.22024e-05	0.000564794	3.62119	3.62119	302.493	83.5341
Tonsl	6.41967e-07	3.19866e-06	3.37884	3.37884	169.729	50.233	0.138484	0.336439	1.44307	1.44307	72.4898	50.233	0.000450187	0.0021484	0.42709	-2.34143	72.4898	169.729
Crebl2	6.46658e-07	3.21643e-06	0.266305	-3.7551	147.76	554.853	0.857724	0.921358	0.953817	-1.04842	529.228	554.853	1.60528e-06	7.867e-05	3.58168	3.58168	529.228	147.76
Sfta3-ps	6.46923e-07	3.21663e-06	0.173166	-5.77482	96.1543	555.273	0.35574	0.57241	0.723952	-1.38131	401.991	555.273	4.96284e-05	0.00049284	4.18069	4.18069	401.991	96.1543
Iqsec1	6.54616e-07	3.25375e-06	0.332596	-3.00665	691.518	2079.15	0.0753184	0.242313	0.67512	-1.48122	1403.68	2079.15	0.00138607	0.00492663	2.02985	2.02985	1403.68	691.518
Arap3	6.55276e-07	3.2559e-06	0.328812	-3.04125	1087.75	3308.13	0.278806	0.497129	0.785171	-1.27361	2597.45	3308.13	9.94626e-05	0.000752675	2.3879	2.3879	2597.45	1087.75
Spata5	6.60868e-07	3.28141e-06	3.48345	3.48345	480.925	138.06	0.0300927	0.14436	1.72633	1.72633	238.337	138.06	0.00496608	0.0132361	0.495581	-2.01783	238.337	480.925
Sema4f	6.62627e-07	3.289e-06	0.163607	-6.1122	63.2592	386.653	0.364511	0.579444	0.7213	-1.38639	278.893	386.653	4.67538e-05	0.000475888	4.40873	4.40873	278.893	63.2592
Efemp1	6.68511e-07	3.31361e-06	0.176029	-5.68087	259.099	1471.91	0.527746	0.709845	0.802468	-1.24616	1181.16	1471.91	1.425e-05	0.000241205	4.55871	4.55871	1181.16	259.099
Adgrl2	6.7074e-07	3.32121e-06	0.266636	-3.75043	410.248	1538.61	0.120186	0.311474	0.662103	-1.51034	1018.72	1538.61	0.000631323	0.00274359	2.48317	2.48317	1018.72	410.248
Epcam	6.71326e-07	3.32181e-06	0.222031	-4.50387	222.749	1003.23	0.276849	0.495163	0.720349	-1.38822	722.677	1003.23	0.000102523	0.000768556	3.24436	3.24436	722.677	222.749
Pakap	6.72665e-07	3.32728e-06	0.337608	-2.96201	2893.22	8569.74	0.170128	0.375467	0.741104	-1.34934	6351.07	8569.74	0.000320965	0.00167751	2.19516	2.19516	6351.07	2893.22
Pcdh1	6.73973e-07	3.3326e-06	0.156049	-6.40823	438.749	2811.61	0.332412	0.550032	0.696402	-1.43595	1958.01	2811.61	6.32158e-05	0.000571458	4.46271	4.46271	1958.01	438.749
9930111J21Rik1	6.79041e-07	3.3534e-06	0.142552	-7.01501	43.7745	307.078	0.493435	0.6855	0.767275	-1.30331	235.613	307.078	1.79807e-05	0.000274311	5.38244	5.38244	235.613	43.7745
Arhgap31	6.79117e-07	3.3534e-06	0.234659	-4.2615	977.337	4164.92	0.221688	0.436363	0.700268	-1.42802	2916.56	4164.92	0.0001797	0.00110223	2.98419	2.98419	2916.56	977.337
Zfas1	6.85667e-07	3.38458e-06	6.31168	6.31168	673.016	106.63	0.00677147	0.0598147	2.73476	2.73476	291.608	106.63	0.0236231	0.0465002	0.433285	-2.30795	291.608	673.016
Snrpd2	6.90832e-07	3.40773e-06	3.78637	3.78637	1804.98	476.704	0.0276724	0.137832	1.80583	1.80583	860.845	476.704	0.00571446	0.0148034	0.476928	-2.09675	860.845	1804.98
Slc52a3	6.93295e-07	3.41752e-06	0.183897	-5.43784	78.3905	426.274	0.201278	0.412175	0.649157	-1.54046	276.719	426.274	0.000222075	0.00128504	3.53001	3.53001	276.719	78.3905
0610040J01Rik	6.98004e-07	3.43954e-06	0.285429	-3.5035	76.5511	268.197	0.284608	0.503429	0.766188	-1.30516	205.489	268.197	9.62724e-05	0.000737504	2.68434	2.68434	205.489	76.5511
Tnfsf13b	7.00748e-07	3.45069e-06	0.228266	-4.38086	68.1096	298.378	0.194701	0.403886	0.683031	-1.46406	203.802	298.378	0.000238991	0.00135713	2.99226	2.99226	203.802	68.1096
Plxnc1	7.03512e-07	3.46311e-06	0.369411	-2.70701	165.356	447.619	0.325124	0.542505	0.822334	-1.21605	368.092	447.619	6.88637e-05	0.000601647	2.22607	2.22607	368.092	165.356
Hes1	7.04182e-07	3.46521e-06	0.353935	-2.82538	413.067	1167.07	0.222763	0.437551	0.775397	-1.28966	904.942	1167.07	0.000181872	0.00111144	2.19079	2.19079	904.942	413.067
Ripor2	7.04729e-07	3.46672e-06	0.224939	-4.44565	81.3452	361.632	0.250608	0.468173	0.710442	-1.40757	256.919	361.632	0.000134443	0.000916972	3.15837	3.15837	256.919	81.3452
Slc11a1	7.07507e-07	3.47799e-06	3.8161	3.8161	479.761	125.72	0.11116	0.298668	1.54014	1.54014	193.626	125.72	0.000748362	0.00310852	0.403589	-2.47777	193.626	479.761
Tal1	7.09561e-07	3.48656e-06	0.279005	-3.58416	80.8839	289.901	0.311469	0.530989	0.773411	-1.29297	224.213	289.901	7.69997e-05	0.000648818	2.77203	2.77203	224.213	80.8839
Mxd4	7.09738e-07	3.48656e-06	0.415195	-2.40851	489.917	1179.97	0.641021	0.787924	1.08574	1.08574	1281.14	1179.97	5.85793e-08	1.1983e-05	2.61502	2.61502	1281.14	489.917
Rtl8a	7.11801e-07	3.4955e-06	0.192535	-5.19387	400.561	2080.46	0.286244	0.504701	0.702113	-1.42427	1460.72	2080.46	9.89941e-05	0.000751914	3.64668	3.64668	1460.72	400.561
Mrpl33	7.17873e-07	3.52169e-06	3.08729	3.08729	883.587	286.202	0.0673006	0.226925	1.51737	1.51737	434.274	286.202	0.00175183	0.00587933	0.491489	-2.03463	434.274	883.587
Fam117a	7.22591e-07	3.53998e-06	0.266697	-3.74957	132.819	498.013	0.348139	0.564782	0.780191	-1.28174	388.545	498.013	5.79941e-05	0.000539243	2.92538	2.92538	388.545	132.819
Dmtn	7.27838e-07	3.5625e-06	0.208597	-4.79393	49.9401	239.409	0.0726465	0.237102	0.571463	-1.74989	136.814	239.409	0.00150002	0.00523033	2.73955	2.73955	136.814	49.9401
Rps23rg1	7.28303e-07	3.56308e-06	3.85046	3.85046	669.234	173.806	0.0588964	0.211495	1.6742	1.6742	290.987	173.806	0.00214992	0.00685349	0.434806	-2.29988	290.987	669.234
Slc9a3r2	7.33121e-07	3.58543e-06	0.232343	-4.30398	1462.24	6293.47	0.422919	0.62858	0.789771	-1.26619	4970.4	6293.47	3.30454e-05	0.000383766	3.39916	3.39916	4970.4	1462.24
Ms4a4d	7.35012e-07	3.59345e-06	0.177726	-5.62665	92.4143	519.983	0.309269	0.528828	0.70327	-1.42193	365.689	519.983	8.1498e-05	0.000671022	3.95706	3.95706	365.689	92.4143
Wfdc17	7.36142e-07	3.59627e-06	11.7099	11.7099	598.891	51.1439	0.00902656	0.0713647	3.66646	3.66646	187.517	51.1439	0.0187883	0.0385524	0.313108	-3.19379	187.517	598.891
Dtymk	7.36343e-07	3.59627e-06	5.39304	5.39304	1391.26	257.972	0.0109745	0.0801659	2.37788	2.37788	613.427	257.972	0.0159237	0.0336984	0.440916	-2.26801	613.427	1391.26
Lsr	7.37411e-07	3.60026e-06	0.279488	-3.57798	190.554	681.797	0.367937	0.582231	0.794193	-1.25914	541.479	681.797	5.04484e-05	0.000497904	2.8416	2.8416	541.479	190.554
Tspan7	7.43608e-07	3.6268e-06	0.120814	-8.27716	1178.52	9754.82	0.329376	0.54681	0.659492	-1.51632	6433.23	9754.82	7.04766e-05	0.000611595	5.45872	5.45872	6433.23	1178.52
Cstb	7.56504e-07	3.6876e-06	4.17541	4.17541	2014.54	482.477	0.0150832	0.0968767	2.01905	2.01905	974.146	482.477	0.0118175	0.0264191	0.483559	-2.068	974.146	2014.54
Dennd3	7.61357e-07	3.70579e-06	0.210536	-4.74979	299.626	1423.16	0.141387	0.340473	0.629919	-1.58751	896.478	1423.16	0.000507531	0.00235193	2.99198	2.99198	896.478	299.626
Epb41l4aos	7.64949e-07	3.72074e-06	3.70543	3.70543	190.866	51.5097	0.021985	0.120358	1.84226	1.84226	94.8941	51.5097	0.00762592	0.0185694	0.497178	-2.01135	94.8941	190.866
Arhgef26	7.70791e-07	3.74534e-06	0.173358	-5.7684	256.526	1479.75	0.658905	0.798941	0.855506	-1.1689	1265.93	1479.75	6.73313e-06	0.000161757	4.9349	4.9349	1265.93	256.526
Nup210	7.76424e-07	3.77143e-06	0.203077	-4.92424	132.116	650.573	0.0584252	0.211213	0.544809	-1.83551	354.438	650.573	0.0022516	0.00711425	2.68277	2.68277	354.438	132.116
Trio	7.82728e-07	3.79603e-06	3.43854	3.43854	2541.52	739.127	0.163773	0.369011	1.41685	1.41685	1047.23	739.127	0.000388158	0.00193403	0.412051	-2.42688	1047.23	2541.52
Ar	7.82814e-07	3.79603e-06	0.129579	-7.71731	28.6493	221.095	0.273085	0.491098	0.640807	-1.56053	141.679	221.095	0.000114479	0.00082731	4.94531	4.94531	141.679	28.6493
Vsnl1	7.86049e-07	3.80913e-06	0.131203	-7.62175	32.1915	245.356	0.207517	0.419965	0.600572	-1.66508	147.354	245.356	0.00022196	0.00128504	4.57741	4.57741	147.354	32.1915
Kif4	7.87416e-07	3.81241e-06	4.83383	4.83383	208.189	43.0693	0.0941418	0.273704	1.7133	1.7133	73.7907	43.0693	0.00104336	0.00397934	0.35444	-2.82135	73.7907	208.189
Sntb1	7.91842e-07	3.82813e-06	0.133798	-7.47394	35.0633	262.061	0.447412	0.648929	0.737432	-1.35606	193.252	262.061	2.8412e-05	0.000350462	5.51152	5.51152	193.252	35.0633
Sms	7.92468e-07	3.82907e-06	3.41737	3.41737	1276.41	373.507	0.0370828	0.162429	1.68121	1.68121	627.944	373.507	0.00431086	0.0118518	0.491961	-2.03268	627.944	1276.41
Sec14l4	8.08359e-07	3.89579e-06	0.171548	-5.82928	180.459	1051.94	0.616534	0.771444	0.836741	-1.19511	880.204	1051.94	9.25992e-06	0.000188491	4.8776	4.8776	880.204	180.459
Fpgs	8.13046e-07	3.91541e-06	2.45811	2.45811	512.844	208.634	0.344056	0.560911	1.18948	1.18948	248.166	208.634	6.69296e-05	0.000590847	0.483902	-2.06654	248.166	512.844
Vamp5	8.18721e-07	3.93944e-06	0.362602	-2.75784	211.021	581.962	0.303852	0.522972	0.810596	-1.23366	471.736	581.962	9.39481e-05	0.000727094	2.23549	2.23549	471.736	211.021
Magi3	8.21275e-07	3.94889e-06	0.196432	-5.09081	419.424	2135.21	0.472225	0.669251	0.78912	-1.26723	1684.94	2135.21	2.52848e-05	0.000328037	4.01726	4.01726	1684.94	419.424
Car4	8.21661e-07	3.94889e-06	0.119762	-8.34986	240.159	2005.29	0.254232	0.471984	0.612774	-1.63192	1228.79	2005.29	0.000149566	0.000978645	5.11658	5.11658	1228.79	240.159
Arid3b	8.21789e-07	3.94889e-06	0.253825	-3.93973	58.7944	231.634	0.125897	0.320167	0.657751	-1.52033	152.357	231.634	0.00064272	0.00278369	2.59136	2.59136	152.357	58.7944
Fez1	8.24058e-07	3.95714e-06	5.96352	5.96352	153.77	25.7851	0.0177613	0.106396	2.37435	2.37435	61.2227	25.7851	0.00978516	0.0226762	0.398145	-2.51165	61.2227	153.77
Lrba	8.28529e-07	3.97461e-06	0.318431	-3.1404	221.876	696.779	0.257451	0.474999	0.769957	-1.29877	536.489	696.779	0.000145196	0.000960589	2.41797	2.41797	536.489	221.876
Fdx2	8.46622e-07	4.05461e-06	3.44538	3.44538	639.024	185.473	0.0689297	0.230302	1.58113	1.58113	293.256	185.473	0.00187632	0.00619953	0.458912	-2.17907	293.256	639.024
Rab3a	8.49546e-07	4.06482e-06	0.260069	-3.84514	70.4718	270.974	0.425166	0.630213	0.806614	-1.23975	218.571	270.974	3.59545e-05	0.000405125	3.10154	3.10154	218.571	70.4718
Fmo5	8.50826e-07	4.06929e-06	0.169607	-5.89597	88.1631	519.807	0.954915	0.975224	0.979995	-1.02041	509.408	519.807	1.13457e-06	6.44271e-05	5.77802	5.77802	509.408	88.1631
Fibin	8.52663e-07	4.07535e-06	0.125529	-7.96626	138.546	1103.69	0.294928	0.513871	0.644124	-1.5525	710.916	1103.69	0.000105176	0.000783078	5.13126	5.13126	710.916	138.546
Enpp4	8.59844e-07	4.10693e-06	0.205389	-4.86882	210.287	1023.85	0.442615	0.645649	0.781935	-1.27888	800.584	1023.85	3.24944e-05	0.000380519	3.8071	3.8071	800.584	210.287
Clic6	8.7215e-07	4.156e-06	0.147433	-6.78272	108.394	735.203	0.400371	0.608918	0.722156	-1.38474	530.931	735.203	4.49141e-05	0.000464729	4.89818	4.89818	530.931	108.394
Gmnn	8.80811e-07	4.19448e-06	3.71775	3.71775	404.702	108.857	0.0488193	0.191241	1.69585	1.69585	184.605	108.857	0.0031491	0.00926093	0.45615	-2.19226	184.605	404.702
Rpl19	8.82816e-07	4.20123e-06	4.61568	4.61568	11755.9	2546.95	0.0195685	0.111921	2.06749	2.06749	5265.8	2546.95	0.00982115	0.0227302	0.447928	-2.2325	5265.8	11755.9
Tdrp	8.88022e-07	4.22179e-06	0.194098	-5.15204	42.497	218.946	0.606196	0.765164	0.844712	-1.18384	184.947	218.946	1.05899e-05	0.000205899	4.35199	4.35199	184.947	42.497
Hey1	8.97355e-07	4.26192e-06	0.18885	-5.2952	186.377	986.905	0.573923	0.741967	0.826975	-1.20923	816.146	986.905	1.3491e-05	0.000235148	4.379	4.379	816.146	186.377
Scmh1	8.9779e-07	4.26257e-06	0.252641	-3.95818	153.945	609.342	0.151828	0.35443	0.671053	-1.49019	408.901	609.342	0.000493108	0.00229999	2.65615	2.65615	408.901	153.945
Atp6v0e2	9.05602e-07	4.29681e-06	0.321107	-3.11423	109.008	339.475	0.607384	0.765947	0.889287	-1.1245	301.89	339.475	1.08457e-05	0.000208045	2.76944	2.76944	301.89	109.008
Gpt	9.06459e-07	4.29945e-06	0.30673	-3.26019	138.493	451.515	0.78318	0.876448	0.936526	-1.06778	422.855	451.515	3.54695e-06	0.000115357	3.05325	3.05325	422.855	138.493
Mindy2	9.12313e-07	4.32434e-06	0.467435	-2.13933	685.468	1466.45	0.92173	0.956685	0.984953	-1.01528	1444.38	1466.45	1.50274e-06	7.62563e-05	2.10714	2.10714	1444.38	685.468
Apobr	9.13016e-07	4.32624e-06	3.29665	3.29665	1006.15	305.205	0.785404	0.877852	1.06863	1.06863	326.152	305.205	3.54066e-06	0.000115357	0.324157	-3.08493	326.152	1006.15
Muc1	9.21319e-07	4.36195e-06	0.277533	-3.60317	812.771	2928.55	0.0516926	0.196787	0.601956	-1.66125	1762.86	2928.55	0.00304233	0.00902295	2.16895	2.16895	1762.86	812.771
Cenpm	9.30251e-07	4.39047e-06	12.9899	12.9899	177.284	13.6478	0.0216886	0.119417	3.34293	3.34293	45.6238	13.6478	0.00819992	0.019698	0.257348	-3.88579	45.6238	177.284
Kirrel	9.40087e-07	4.43104e-06	3.18699	3.18699	1916.01	601.196	0.147224	0.348054	1.40909	1.40909	847.141	601.196	0.000549416	0.00247783	0.442139	-2.26173	847.141	1916.01
C7	9.41264e-07	4.43513e-06	0.149404	-6.69325	341.183	2283.62	0.448191	0.649677	0.74564	-1.34113	1702.76	2283.62	3.38238e-05	0.000388458	4.99075	4.99075	1702.76	341.183
Metap1d	9.46801e-07	4.45681e-06	3.81654	3.81654	300.874	78.8341	0.0263369	0.133409	1.83948	1.83948	145.014	78.8341	0.00713882	0.0176523	0.481975	-2.0748	145.014	300.874
Dynlt1a	9.56578e-07	4.49249e-06	4.27957	4.27957	211.66	49.4582	0.321061	0.53969	1.34673	1.34673	66.6066	49.4582	9.01181e-05	0.000708956	0.314687	-3.17776	66.6066	211.66
Nid1	9.60255e-07	4.50828e-06	2.69666	2.69666	5594.62	2074.65	0.324461	0.541715	1.2209	1.2209	2532.93	2074.65	9.05783e-05	0.000710664	0.452744	-2.20876	2532.93	5594.62
Hps1	9.78965e-07	4.5856e-06	2.52335	2.52335	488.447	193.571	0.288585	0.507078	1.22353	1.22353	236.841	193.571	0.000124998	0.000874845	0.484885	-2.06235	236.841	488.447
Slc39a4	9.80731e-07	4.59236e-06	0.164149	-6.09202	199.254	1213.86	0.318673	0.537443	0.692889	-1.44323	841.071	1213.86	9.60317e-05	0.000737504	4.22109	4.22109	841.071	199.254
Nod1	9.81725e-07	4.59552e-06	0.266866	-3.74719	303.909	1138.8	0.135572	0.332747	0.669342	-1.49401	762.25	1138.8	0.000660633	0.00283894	2.50815	2.50815	762.25	303.909
Sod3	9.84147e-07	4.60534e-06	0.153493	-6.51494	1041.23	6783.56	0.102718	0.286684	0.535572	-1.86716	3633.09	6783.56	0.00109959	0.00414192	3.48922	3.48922	3633.09	1041.23
Camk2n1	9.90938e-07	4.63258e-06	0.227899	-4.38791	286.128	1255.51	0.307162	0.526532	0.735158	-1.36025	922.996	1255.51	0.00010704	0.000792417	3.22581	3.22581	922.996	286.128
Atp8a1	9.94712e-07	4.64718e-06	0.185678	-5.38566	634.975	3419.76	0.397307	0.606837	0.747558	-1.33769	2556.47	3419.76	5.18941e-05	0.000506206	4.02609	4.02609	2556.47	634.975
Cdcp1	1.0036e-06	4.68261e-06	0.158237	-6.31965	38.3488	242.351	0.382387	0.595037	0.723317	-1.38252	175.297	242.351	5.65852e-05	0.000531321	4.57111	4.57111	175.297	38.3488
Slirp	1.00545e-06	4.68819e-06	3.43764	3.43764	521.25	151.63	0.108957	0.295225	1.50103	1.50103	227.602	151.63	0.00099577	0.00384186	0.436646	-2.29019	227.602	521.25
Pink1	1.01175e-06	4.71141e-06	0.396303	-2.52332	1431.95	3613.27	0.863973	0.92495	0.968133	-1.03292	3498.13	3613.27	2.38214e-06	9.23807e-05	2.44291	2.44291	3498.13	1431.95
Spint2	1.01336e-06	4.71735e-06	0.234566	-4.26319	1025.71	4372.82	0.457401	0.657133	0.802363	-1.24632	3508.59	4372.82	3.37825e-05	0.000388362	3.42063	3.42063	3508.59	1025.71
Clip3	1.01691e-06	4.72946e-06	2.1211	2.1211	262.366	123.693	0.323501	0.541121	0.856216	-1.16793	105.908	123.693	4.81597e-09	3.13257e-06	0.403665	-2.4773	105.908	262.366
Col12a1	1.01695e-06	4.72946e-06	0.209216	-4.77975	155.137	741.516	0.324372	0.541701	0.730696	-1.36856	541.822	741.516	9.39082e-05	0.000727094	3.49254	3.49254	541.822	155.137
Col8a1	1.01743e-06	4.73015e-06	5.03427	5.03427	1074.51	213.44	0.0128994	0.0883575	2.27712	2.27712	486.028	213.44	0.0161804	0.0341256	0.452324	-2.2108	486.028	1074.51
Ccm2l	1.02321e-06	4.74934e-06	0.198324	-5.04225	133.108	671.165	0.193546	0.402272	0.651783	-1.53425	437.454	671.165	0.000329001	0.00170952	3.28646	3.28646	437.454	133.108
Rhobtb3	1.02949e-06	4.77383e-06	4.41762	4.41762	603.41	136.592	0.0628873	0.218373	1.7629	1.7629	240.797	136.592	0.00244068	0.00755963	0.39906	-2.50589	240.797	603.41
Hopx	1.03783e-06	4.80625e-06	0.236575	-4.22699	2647.87	11192.5	0.43396	0.637851	0.79388	-1.25964	8885.51	11192.5	4.09329e-05	0.000437453	3.35572	3.35572	8885.51	2647.87
E2f2	1.05216e-06	4.86636e-06	0.433713	-2.30567	207.672	478.824	0.408743	0.616279	0.869385	-1.15024	416.282	478.824	4.95215e-05	0.000492804	2.00452	2.00452	416.282	207.672
Rab15	1.05275e-06	4.8675e-06	0.246435	-4.05787	110.555	448.617	0.408541	0.616152	0.790514	-1.265	354.638	448.617	4.93229e-05	0.000491548	3.2078	3.2078	354.638	110.555
Syde2	1.06081e-06	4.8984e-06	0.189726	-5.27077	71.5242	376.988	0.416694	0.622756	0.760501	-1.31492	286.699	376.988	4.64415e-05	0.000475771	4.00842	4.00842	286.699	71.5242
H2-Q4	1.06772e-06	4.92715e-06	0.349914	-2.85785	1225.45	3502.14	0.144064	0.343994	0.730475	-1.36897	2558.23	3502.14	0.000629024	0.0027368	2.08759	2.08759	2558.23	1225.45
Ace	1.08168e-06	4.98834e-06	0.170073	-5.87984	2732.61	16067.3	0.261454	0.479096	0.665073	-1.50359	10685.9	16067.3	0.000174368	0.00107924	3.91053	3.91053	10685.9	2732.61
Gata5	1.11458e-06	5.12193e-06	0.15898	-6.29011	34.6454	217.923	0.149841	0.351628	0.585911	-1.70674	127.684	217.923	0.00056872	0.00254245	3.68544	3.68544	127.684	34.6454
Naa20	1.12031e-06	5.14492e-06	3.55923	3.55923	875.255	245.911	0.0279846	0.138804	1.77502	1.77502	436.496	245.911	0.00747848	0.018281	0.498707	-2.00518	436.496	875.255
Rpl32l	1.12178e-06	5.15006e-06	4.57081	4.57081	692.435	151.491	0.0136588	0.0911645	2.16162	2.16162	327.466	151.491	0.0160712	0.0339403	0.472919	-2.11453	327.466	692.435
Capn5	1.13208e-06	5.18901e-06	0.308267	-3.24395	126.381	409.974	0.132279	0.327792	0.697207	-1.43429	285.837	409.974	0.000755349	0.00313306	2.2617	2.2617	285.837	126.381
Trim34a	1.14937e-06	5.25645e-06	0.376725	-2.65446	126.938	336.952	0.236738	0.451943	0.790917	-1.26436	266.501	336.952	0.000227007	0.00130356	2.09946	2.09946	266.501	126.938
B3glct	1.15747e-06	5.28845e-06	2.22302	2.22302	387.152	174.156	0.637657	0.785341	1.08121	1.08121	188.3	174.156	1.135e-05	0.000213428	0.486372	-2.05604	188.3	387.152
Cldn3	1.15894e-06	5.29177e-06	0.231166	-4.32589	519.856	2248.84	0.436814	0.640124	0.791521	-1.26339	1780.01	2248.84	4.3934e-05	0.000458233	3.42403	3.42403	1780.01	519.856
Spock2	1.16496e-06	5.31417e-06	0.158278	-6.318	836.739	5286.52	0.257446	0.474999	0.65111	-1.53584	3442.1	5286.52	0.000191689	0.00115352	4.11371	4.11371	3442.1	836.739
Traf4	1.18346e-06	5.38484e-06	2.5198	2.5198	795.689	315.775	0.228281	0.443244	1.25847	1.25847	397.394	315.775	0.000257328	0.00143338	0.499433	-2.00227	397.394	795.689
Mettl1	1.19013e-06	5.40657e-06	3.83891	3.83891	258.358	67.2997	0.105144	0.29013	1.57116	1.57116	105.738	67.2997	0.00117144	0.00433274	0.409271	-2.44337	105.738	258.358
Plxna4	1.19122e-06	5.40984e-06	0.223618	-4.47192	140.734	629.349	0.314108	0.533264	0.7345	-1.36147	462.257	629.349	0.000116259	0.000835176	3.28462	3.28462	462.257	140.734
Slc25a27	1.19804e-06	5.43735e-06	3.20975	3.20975	178.718	55.6798	0.165796	0.37059	1.40029	1.40029	77.9681	55.6798	0.000501848	0.00233163	0.436263	-2.29219	77.9681	178.718
Rrp15	1.20503e-06	5.4656e-06	3.05075	3.05075	495.204	162.322	0.109739	0.296576	1.4461	1.4461	234.735	162.322	0.00111725	0.00418009	0.474015	-2.10964	234.735	495.204
Gm7429	1.2075e-06	5.47506e-06	2.96771	2.96771	350.96	118.26	0.118077	0.308731	1.42217	1.42217	168.186	118.26	0.00097883	0.00379287	0.479217	-2.08674	168.186	350.96
Nbeal1	1.21287e-06	5.49595e-06	0.288262	-3.46906	178.518	619.289	0.992111	0.996008	0.997487	-1.00252	617.732	619.289	1.27863e-06	7.01042e-05	3.46034	3.46034	617.732	178.518
Snx25	1.21971e-06	5.5217e-06	0.355776	-2.81076	661.993	1860.7	0.447615	0.649106	0.850986	-1.17511	1583.43	1860.7	4.24491e-05	0.000447639	2.39192	2.39192	1583.43	661.993
Stc1	1.22637e-06	5.5483e-06	4.51342	4.51342	547.705	121.35	0.246397	0.46295	1.43544	1.43544	174.191	121.35	0.00021919	0.00127505	0.318038	-3.14428	174.191	547.705
Arhgap5	1.23262e-06	5.5713e-06	0.495192	-2.01942	401.432	810.66	0.62415	0.776248	1.073	1.073	869.838	810.66	9.44933e-08	1.51095e-05	2.16683	2.16683	869.838	401.432
Fam124a	1.2387e-06	5.59351e-06	0.25797	-3.87642	68.2798	264.681	0.418684	0.624572	0.800405	-1.24937	211.852	264.681	5.196e-05	0.000506444	3.1027	3.1027	211.852	68.2798
Ctsf	1.24419e-06	5.6112e-06	0.262525	-3.80916	86.2932	328.705	0.458145	0.657645	0.816925	-1.2241	268.527	328.705	3.94113e-05	0.000428052	3.1118	3.1118	268.527	86.2932
Gstm1	1.24939e-06	5.6329e-06	0.215459	-4.64124	1065.09	4943.33	0.469375	0.666875	0.795407	-1.25722	3931.96	4943.33	3.71458e-05	0.000414307	3.69168	3.69168	3931.96	1065.09
Rassf9	1.25837e-06	5.66978e-06	0.27788	-3.59868	61.4007	220.961	0.933559	0.963452	1.02184	1.02184	225.786	220.961	8.35174e-07	5.53303e-05	3.67726	3.67726	225.786	61.4007
Dnah12	1.26669e-06	5.69578e-06	0.131484	-7.60547	37.3101	283.761	0.426532	0.631338	0.720168	-1.38856	204.356	283.761	4.96104e-05	0.00049284	5.47722	5.47722	204.356	37.3101
Cystm1	1.26692e-06	5.69578e-06	0.360276	-2.77565	315.028	874.41	0.508856	0.696217	0.870651	-1.14857	761.306	874.41	2.84663e-05	0.000350462	2.41663	2.41663	761.306	315.028
St3gal5	1.2691e-06	5.702e-06	0.345419	-2.89503	172.954	500.709	0.435833	0.639538	0.844036	-1.18478	422.616	500.709	4.74552e-05	0.000480257	2.44351	2.44351	422.616	172.954
Rbis	1.26996e-06	5.70322e-06	3.23954	3.23954	186.179	57.4707	0.0710607	0.234142	1.55571	1.55571	89.4076	57.4707	0.00228082	0.00718645	0.480225	-2.08236	89.4076	186.179
Adcyap1r1	1.28064e-06	5.74841e-06	3.72839	3.72839	309.877	83.1129	0.188194	0.395746	1.43325	1.43325	119.122	83.1129	0.000411213	0.00201316	0.384416	-2.60135	119.122	309.877
Dcbld1	1.28556e-06	5.76507e-06	0.407499	-2.45399	93.4111	229.23	0.272852	0.490886	0.81916	-1.22076	187.776	229.23	0.000174657	0.0010801	2.01021	2.01021	187.776	93.4111
Plau	1.28621e-06	5.7662e-06	6.44841	6.44841	1596.23	247.538	0.0555503	0.205469	2.09086	2.09086	517.568	247.538	0.00339308	0.00981192	0.324245	-3.08409	517.568	1596.23
Zbtb46	1.29226e-06	5.78969e-06	0.208151	-4.8042	42.3724	203.566	0.502775	0.692665	0.808056	-1.23754	164.493	203.566	2.94149e-05	0.000357323	3.88207	3.88207	164.493	42.3724
Ifi211	1.29539e-06	5.8019e-06	5.97742	5.97742	565.738	94.6457	0.0121131	0.0849283	2.53	2.53	239.454	94.6457	0.0193989	0.0395495	0.42326	-2.36262	239.454	565.738
Erdr1	1.29632e-06	5.80424e-06	3.54611	3.54611	2838.46	800.444	0.814678	0.895189	1.06329	1.06329	851.104	800.444	4.10985e-06	0.000125584	0.299847	-3.33504	851.104	2838.46
Aass	1.29848e-06	5.8121e-06	0.114781	-8.71222	12.1922	106.221	0.796054	0.884182	0.895019	-1.11729	95.0698	106.221	4.46765e-06	0.000131277	7.79761	7.79761	95.0698	12.1922
Hk3	1.30193e-06	5.82569e-06	3.40314	3.40314	220.547	64.8068	0.0720363	0.235944	1.58192	1.58192	102.519	64.8068	0.00228311	0.00719157	0.464842	-2.15127	102.519	220.547
Cldn7	1.306e-06	5.83663e-06	0.215113	-4.64873	145.554	676.641	0.288857	0.507443	0.715368	-1.39788	484.047	676.641	0.000155822	0.00100572	3.32555	3.32555	484.047	145.554
Cpne8	1.3071e-06	5.83972e-06	0.28775	-3.47523	91.0736	316.502	0.234054	0.449451	0.738801	-1.35355	233.832	316.502	0.000256453	0.00142962	2.56751	2.56751	233.832	91.0736
Myh14	1.31167e-06	5.85649e-06	0.149966	-6.66817	1302.26	8683.71	0.232178	0.44729	0.626044	-1.59733	5436.39	8683.71	0.000268746	0.0014763	4.17457	4.17457	5436.39	1302.26
Myo5c	1.31415e-06	5.86574e-06	0.18822	-5.31294	195.4	1038.15	0.413207	0.620135	0.754686	-1.32505	783.476	1038.15	5.79015e-05	0.000538732	4.0096	4.0096	783.476	195.4
Krt19	1.34405e-06	5.98798e-06	0.255249	-3.91775	642.414	2516.82	0.29765	0.516349	0.745422	-1.34152	1876.09	2516.82	0.000149099	0.000977422	2.92037	2.92037	1876.09	642.414
Exph5	1.3565e-06	6.03594e-06	0.142032	-7.04068	96.2212	677.463	0.676864	0.811395	0.845908	-1.18216	573.072	677.463	1.00478e-05	0.00019805	5.95577	5.95577	573.072	96.2212
Mfsd6	1.35818e-06	6.04152e-06	0.188369	-5.30874	215.226	1142.58	0.310401	0.529926	0.705137	-1.41816	805.674	1142.58	0.000134126	0.000916152	3.74339	3.74339	805.674	215.226
Zswim7	1.36257e-06	6.05729e-06	4.74192	4.74192	173.46	36.5802	0.0309327	0.146088	2.01413	2.01413	73.6773	36.5802	0.00714774	0.0176626	0.42475	-2.35432	73.6773	173.46
Ptgs2	1.3781e-06	6.12061e-06	2.86573	2.86573	693.149	241.875	0.591041	0.755525	1.12489	1.12489	272.082	241.875	1.78089e-05	0.000273022	0.392531	-2.54757	272.082	693.149
Pbdc1	1.38089e-06	6.12921e-06	2.50789	2.50789	556.601	221.94	0.495046	0.686817	1.13957	1.13957	252.917	221.94	3.39182e-05	0.000388918	0.454396	-2.20072	252.917	556.601
Myzap	1.39055e-06	6.16613e-06	0.145571	-6.86948	268.367	1843.54	0.282675	0.501374	0.651771	-1.53428	1201.57	1843.54	0.000174305	0.00107924	4.47733	4.47733	1201.57	268.367
Ets2	1.39093e-06	6.16613e-06	0.287106	-3.48303	969.062	3375.27	0.197284	0.407143	0.716773	-1.39514	2419.3	3375.27	0.000403456	0.00199016	2.49654	2.49654	2419.3	969.062
Pcdhga10	1.40055e-06	6.20297e-06	0.21627	-4.62386	72.9599	337.356	0.06599	0.224303	0.561151	-1.78205	189.308	337.356	0.00272577	0.00825869	2.59468	2.59468	189.308	72.9599
Cpeb4	1.41728e-06	6.27125e-06	0.344046	-2.90659	425.301	1236.18	0.591531	0.755705	0.888417	-1.1256	1098.24	1236.18	1.81442e-05	0.000274754	2.58226	2.58226	1098.24	425.301
Ano8	1.43841e-06	6.35107e-06	2.37447	2.37447	841.073	354.215	0.368026	0.582251	1.17594	1.17594	416.535	354.215	8.86108e-05	0.000702116	0.495242	-2.01922	416.535	841.073
Sh3kbp1	1.44998e-06	6.40012e-06	3.53555	3.53555	1937.29	547.947	0.287764	0.506195	1.32175	1.32175	724.249	547.947	0.000172816	0.00107428	0.373846	-2.6749	724.249	1937.29
Gdf11	1.45286e-06	6.41087e-06	3.91041	3.91041	146.629	37.4971	0.0966311	0.277669	1.609	1.609	60.3328	37.4971	0.00151207	0.0052608	0.411465	-2.43034	60.3328	146.629
Syt7	1.45341e-06	6.4113e-06	0.211108	-4.7369	109.766	519.95	0.162126	0.366975	0.63872	-1.56563	332.103	519.95	0.000614335	0.00268419	3.02556	3.02556	332.103	109.766
Jag1	1.45664e-06	6.42257e-06	0.370545	-2.69872	263.396	710.833	0.412152	0.619527	0.84534	-1.18296	600.896	710.833	6.36664e-05	0.000572642	2.28134	2.28134	600.896	263.396
Sema3c	1.47297e-06	6.48867e-06	0.152473	-6.55854	847.253	5556.74	0.408055	0.615696	0.724028	-1.38116	4023.23	5556.74	6.66252e-05	0.00058925	4.74856	4.74856	4023.23	847.253
Prkd1	1.47667e-06	6.50189e-06	0.197109	-5.07333	56.2098	285.171	0.427557	0.63212	0.767917	-1.30222	218.988	285.171	5.64553e-05	0.00053045	3.8959	3.8959	218.988	56.2098
Gm7694	1.47896e-06	6.50799e-06	0.214932	-4.65264	49.5226	230.411	0.117737	0.308122	0.611307	-1.63584	140.852	230.411	0.00110048	0.00414252	2.84419	2.84419	140.852	49.5226
Rph3al	1.48258e-06	6.52191e-06	0.156557	-6.38745	33.4058	213.378	0.259858	0.477831	0.652814	-1.53183	139.296	213.378	0.000215806	0.00125792	4.16982	4.16982	139.296	33.4058
Gpr161	1.49893e-06	6.58773e-06	3.01478	3.01478	224.88	74.5926	0.198972	0.409035	1.34643	1.34643	100.434	74.5926	0.000410493	0.00201118	0.446609	-2.23909	100.434	224.88
Atp2b4	1.51672e-06	6.65569e-06	0.237065	-4.21824	179.797	758.426	0.241003	0.456426	0.705207	-1.41802	534.847	758.426	0.000272957	0.00149142	2.97473	2.97473	534.847	179.797
Dnah5	1.51793e-06	6.65897e-06	0.100575	-9.94285	69.7027	693.043	0.489091	0.682301	0.720084	-1.38873	499.05	693.043	3.78496e-05	0.000416637	7.15969	7.15969	499.05	69.7027
Ehd3	1.51844e-06	6.65915e-06	0.247103	-4.0469	78.8517	319.105	0.360498	0.575879	0.768969	-1.30044	245.382	319.105	9.61688e-05	0.000737504	3.11194	3.11194	245.382	78.8517
Cdh1	1.52922e-06	6.6999e-06	0.187384	-5.33664	886.37	4730.23	0.313153	0.532274	0.703946	-1.42056	3329.83	4730.23	0.000145076	0.000960236	3.7567	3.7567	3329.83	886.37
Lsm1	1.53014e-06	6.70022e-06	3.82821	3.82821	398.56	104.111	0.0308316	0.145921	1.83103	1.83103	190.631	104.111	0.00794257	0.019186	0.478299	-2.09074	190.631	398.56
Grap2	1.54337e-06	6.74989e-06	0.231633	-4.31717	69.2878	299.127	0.300838	0.519551	0.73269	-1.36483	219.167	299.127	0.000158118	0.00101328	3.16315	3.16315	219.167	69.2878
Klhl5	1.54705e-06	6.7577e-06	0.345985	-2.8903	1309.96	3786.17	0.720603	0.839248	0.924127	-1.0821	3498.9	3786.17	8.6858e-06	0.000180836	2.671	2.671	3498.9	1309.96
Lrch4	1.55543e-06	6.78602e-06	0.332864	-3.00423	167.596	503.497	0.130576	0.326156	0.709149	-1.41014	357.054	503.497	0.000976138	0.00378551	2.13045	2.13045	357.054	167.596
Tomm5	1.55838e-06	6.79682e-06	6.07453	6.07453	1813.87	298.603	0.0110747	0.0805282	2.5974	2.5974	775.591	298.603	0.0234956	0.0462925	0.427588	-2.3387	775.591	1813.87
Zhx3	1.56986e-06	6.84065e-06	0.359383	-2.78255	96.4906	268.49	0.477554	0.673629	0.861578	-1.16066	231.325	268.49	4.20584e-05	0.000445489	2.39738	2.39738	231.325	96.4906
Serpine1	1.57519e-06	6.85761e-06	2.23795	2.23795	1243.08	555.455	0.981212	0.990138	1.00397	1.00397	557.661	555.455	1.78509e-06	8.25491e-05	0.448612	-2.2291	557.661	1243.08
Trerf1	1.58648e-06	6.89721e-06	2.84991	2.84991	728.444	255.602	0.358678	0.574619	1.2226	1.2226	312.498	255.602	0.000103116	0.000772157	0.428994	-2.33103	312.498	728.444
Apod	1.5867e-06	6.89721e-06	3.5661	3.5661	317.98	89.1673	0.0987914	0.281481	1.55211	1.55211	138.398	89.1673	0.00159983	0.00547824	0.435241	-2.29758	138.398	317.98
Susd4	1.62071e-06	7.02797e-06	0.201275	-4.96832	46.133	229.203	0.234813	0.450362	0.67644	-1.47833	155.042	229.203	0.000295919	0.00158082	3.36077	3.36077	155.042	46.133
Grb7	1.62824e-06	7.05637e-06	0.188975	-5.29171	82.5262	436.705	0.443893	0.646568	0.768163	-1.30181	335.461	436.705	5.50398e-05	0.00052264	4.0649	4.0649	335.461	82.5262
Adh1	1.63961e-06	7.10132e-06	0.147849	-6.76364	227.22	1536.83	0.576985	0.744519	0.801022	-1.2484	1231.04	1536.83	2.26933e-05	0.000308351	5.41783	5.41783	1231.04	227.22
Msrb3	1.65071e-06	7.13862e-06	0.273626	-3.65462	438.17	1601.34	0.70004	0.826129	0.901289	-1.10952	1443.27	1601.34	1.04714e-05	0.000204118	3.29387	3.29387	1443.27	438.17
Plekhb1	1.6549e-06	7.15458e-06	0.17156	-5.82886	237.754	1385.84	0.323732	0.541327	0.696233	-1.4363	964.866	1385.84	0.000140954	0.000941665	4.05825	4.05825	964.866	237.754
Tcf19	1.65803e-06	7.16594e-06	3.51143	3.51143	349.242	99.4587	0.106754	0.292318	1.52952	1.52952	152.124	99.4587	0.00145203	0.00509404	0.435582	-2.29578	152.124	349.242
Rbms3	1.67832e-06	7.23831e-06	0.24401	-4.09819	229.207	939.335	0.206067	0.417927	0.690018	-1.44924	648.158	939.335	0.000420316	0.00204096	2.82783	2.82783	648.158	229.207
Bcam	1.69146e-06	7.2906e-06	0.21169	-4.7239	2282.42	10781.9	0.259445	0.477512	0.693773	-1.44139	7480.2	10781.9	0.000252384	0.00141078	3.27731	3.27731	7480.2	2282.42
Dusp3	1.70678e-06	7.3478e-06	0.396627	-2.52126	1288.48	3248.6	0.780426	0.875158	0.94763	-1.05526	3078.47	3248.6	6.58642e-06	0.000161548	2.38922	2.38922	3078.47	1288.48
Tmem163	1.75133e-06	7.52146e-06	0.192073	-5.20634	73.6297	383.342	0.390481	0.601072	0.745626	-1.34115	285.83	383.342	8.62246e-05	0.000693967	3.88199	3.88199	285.83	73.6297
Fam214a	1.75346e-06	7.52837e-06	0.230183	-4.34437	75.2984	327.124	0.508042	0.695917	0.817877	-1.22268	267.547	327.124	3.75463e-05	0.000415859	3.55316	3.55316	267.547	75.2984
Micall2	1.75513e-06	7.53101e-06	3.17522	3.17522	352.832	111.121	0.499846	0.690662	1.17864	1.17864	130.971	111.121	4.02219e-05	0.000432438	0.3712	-2.69397	130.971	352.832
Slco2a1	1.75764e-06	7.53602e-06	0.147898	-6.76144	1017.75	6881.45	0.301503	0.520322	0.661713	-1.51123	4553.54	6881.45	0.000179143	0.00110023	4.47413	4.47413	4553.54	1017.75
Heca	1.76707e-06	7.55942e-06	0.441528	-2.26486	373.958	846.962	0.883088	0.934619	1.02532	1.02532	868.407	846.962	8.48061e-07	5.56686e-05	2.32221	2.32221	868.407	373.958
Pard3b	1.78393e-06	7.62485e-06	0.151405	-6.6048	76.2869	503.86	0.357472	0.573671	0.696999	-1.43472	351.19	503.86	0.000113006	0.000821285	4.60354	4.60354	351.19	76.2869
Ctdspl	1.78897e-06	7.63954e-06	0.316802	-3.15655	682.16	2153.27	0.359416	0.574815	0.802377	-1.2463	1727.74	2153.27	0.000113269	0.000822364	2.53274	2.53274	1727.74	682.16
Crispld2	1.78985e-06	7.64102e-06	0.179893	-5.55886	359.13	1996.36	0.244523	0.460499	0.658866	-1.51776	1315.33	1996.36	0.000302126	0.00160484	3.66254	3.66254	1315.33	359.13
Il6st	1.82836e-06	7.78223e-06	0.33165	-3.01523	1734.49	5229.87	0.32324	0.54082	0.795879	-1.25647	4162.34	5229.87	0.000154241	0.000999633	2.39976	2.39976	4162.34	1734.49
Erbb3	1.83087e-06	7.79057e-06	0.188633	-5.3013	156.171	827.911	0.388407	0.599774	0.740693	-1.35009	613.227	827.911	9.1874e-05	0.000715298	3.92664	3.92664	613.227	156.171
Nlgn2	1.83843e-06	7.82045e-06	2.31586	2.31586	1060	457.712	0.507232	0.695497	1.12421	1.12421	514.565	457.712	4.00665e-05	0.000431539	0.485439	-2.05999	514.565	1060
Vsig2	1.83979e-06	7.82389e-06	0.238375	-4.19508	39.5748	166.019	0.15645	0.360556	0.658936	-1.5176	109.396	166.019	0.000752178	0.00312171	2.76429	2.76429	109.396	39.5748
Tatdn1	1.84608e-06	7.84832e-06	2.93995	2.93995	174.979	59.5175	0.200438	0.411163	1.34048	1.34048	79.782	59.5175	0.000470267	0.00221877	0.455953	-2.19321	79.782	174.979
Plekhg5	1.89284e-06	8.03039e-06	0.345026	-2.89833	209.009	605.778	0.118869	0.30962	0.707326	-1.41378	428.482	605.778	0.00133056	0.00477799	2.05007	2.05007	428.482	209.009
Pafah1b3	1.90792e-06	8.08478e-06	4.6232	4.6232	721.961	156.161	0.0363731	0.160626	1.96176	1.96176	306.35	156.161	0.00749176	0.0183041	0.424331	-2.35665	306.35	721.961
Klhl24	1.90974e-06	8.09009e-06	0.425022	-2.35282	660.671	1554.44	0.980918	0.989981	0.995726	-1.00429	1547.8	1554.44	2.15443e-06	8.89502e-05	2.34277	2.34277	1547.8	660.671
Sorcs2	1.92264e-06	8.13513e-06	0.315016	-3.17444	190.97	606.225	0.0899522	0.267057	0.664266	-1.50542	402.694	606.225	0.0021371	0.00682785	2.10867	2.10867	402.694	190.97
Nhsl2	1.92681e-06	8.15036e-06	0.221291	-4.51894	83.2744	376.312	0.0805311	0.252174	0.577596	-1.73131	217.357	376.312	0.00250962	0.00773312	2.61013	2.61013	217.357	83.2744
Epha1	1.93179e-06	8.1666e-06	0.159098	-6.28542	60.9779	383.271	0.56506	0.735496	0.80256	-1.24601	307.598	383.271	2.80573e-05	0.000347018	5.04443	5.04443	307.598	60.9779
Acss3	1.93461e-06	8.17367e-06	0.220244	-4.54042	37.2906	169.315	0.355113	0.571552	0.750073	-1.3332	126.999	169.315	0.000119709	0.000852258	3.40565	3.40565	126.999	37.2906
Mmp28	1.93547e-06	8.17491e-06	0.352195	-2.83934	135.148	383.731	0.131122	0.326624	0.720464	-1.38799	276.465	383.731	0.00112653	0.00420415	2.04564	2.04564	276.465	135.148
Prdx4	1.95005e-06	8.23405e-06	5.77933	5.77933	2318.36	401.146	0.0149299	0.0963136	2.45389	2.45389	984.37	401.146	0.0200187	0.0405866	0.424598	-2.35517	984.37	2318.36
Selenbp1	1.97975e-06	8.35208e-06	0.2682	-3.72856	2127.66	7933.1	0.743327	0.852939	0.913412	-1.0948	7246.18	7933.1	9.5052e-06	0.000191101	3.40571	3.40571	7246.18	2127.66
Cd2	1.99518e-06	8.40972e-06	0.243133	-4.11297	65.6156	269.875	0.25689	0.474336	0.716898	-1.3949	193.473	269.875	0.000285273	0.00153672	2.94858	2.94858	193.473	65.6156
Tent5c	2.00469e-06	8.44237e-06	0.206054	-4.85309	53.6227	260.236	0.938354	0.965824	0.975003	-1.02564	253.731	260.236	2.93221e-06	0.000105163	4.73178	4.73178	253.731	53.6227
Flt1	2.01604e-06	8.48765e-06	0.254075	-3.93585	1039.46	4091.17	0.327123	0.544597	0.754058	-1.32616	3084.98	4091.17	0.00016165	0.00102993	2.96786	2.96786	3084.98	1039.46
Rps25	2.0379e-06	8.57212e-06	3.19015	3.19015	7956.47	2494.07	0.131616	0.326871	1.44532	1.44532	3604.73	2494.07	0.0011859	0.00437604	0.453057	-2.20723	3604.73	7956.47
Gnai1	2.05376e-06	8.62867e-06	0.177858	-5.62246	101.963	573.281	0.638714	0.7861	0.843993	-1.18484	483.845	573.281	1.86574e-05	0.000277893	4.74532	4.74532	483.845	101.963
Slc9a7	2.05641e-06	8.63476e-06	0.252059	-3.96732	45.4717	180.401	0.600969	0.761007	0.861929	-1.16019	155.492	180.401	2.33689e-05	0.000314439	3.41954	3.41954	155.492	45.4717
Slc45a3	2.06184e-06	8.65247e-06	0.303441	-3.29554	60.518	199.439	0.249487	0.466688	0.752772	-1.32842	150.132	199.439	0.000311072	0.00164018	2.48079	2.48079	150.132	60.518
Lrp2	2.0626e-06	8.65311e-06	0.248737	-4.02032	190.019	763.936	0.137418	0.335344	0.648267	-1.54258	495.234	763.936	0.00109307	0.00412063	2.60624	2.60624	495.234	190.019
Trip11	2.06729e-06	8.67027e-06	0.381883	-2.6186	151.097	395.662	0.349242	0.56579	0.828717	-1.20668	327.892	395.662	0.000136574	0.000925368	2.17008	2.17008	327.892	151.097
Ccdc40	2.08977e-06	8.75426e-06	0.146346	-6.8331	62.0769	424.178	0.263253	0.481056	0.63811	-1.56713	270.673	424.178	0.000280945	0.00152082	4.36027	4.36027	270.673	62.0769
Rpl34-ps1	2.10139e-06	8.79522e-06	4.29601	4.29601	4150.75	966.185	0.0338434	0.154432	1.91985	1.91985	1854.93	966.185	0.00873394	0.0206925	0.446891	-2.23768	1854.93	4150.75
Rbpjl	2.11136e-06	8.83439e-06	0.304793	-3.28091	86.7244	284.535	0.0643764	0.221077	0.632483	-1.58107	179.964	284.535	0.00368813	0.01048	2.07512	2.07512	179.964	86.7244
Pitpnm2	2.14444e-06	8.95705e-06	0.269349	-3.71265	568.414	2110.32	0.14862	0.349853	0.670905	-1.49052	1415.83	2110.32	0.000979844	0.00379474	2.49084	2.49084	1415.83	568.414
Cdk20	2.15334e-06	8.99162e-06	2.92932	2.92932	223.303	76.2302	0.658104	0.798464	1.10708	1.10708	84.3931	76.2302	1.74705e-05	0.000269574	0.377931	-2.64599	84.3931	223.303
Rhpn2	2.15455e-06	8.99403e-06	0.18661	-5.35878	47.8628	256.486	0.546652	0.722646	0.810223	-1.23423	207.811	256.486	3.46238e-05	0.000394396	4.34181	4.34181	207.811	47.8628
Clic5	2.16112e-06	9.01622e-06	0.140031	-7.14126	1979.37	14135.2	0.6247	0.776615	0.816341	-1.22498	11539.2	14135.2	2.15015e-05	0.000299015	5.82971	5.82971	11539.2	1979.37
Tnik	2.17179e-06	9.05019e-06	0.181404	-5.51254	55.4189	305.499	0.166449	0.371036	0.610751	-1.63733	186.584	305.499	0.000771652	0.00318407	3.36679	3.36679	186.584	55.4189
Tctex1d2	2.17726e-06	9.07033e-06	2.39023	2.39023	173.424	72.5552	0.375614	0.589497	1.18009	1.18009	85.6218	72.5552	0.000117023	0.000837302	0.493714	-2.02546	85.6218	173.424
Tbx3	2.18273e-06	9.08781e-06	0.169975	-5.88322	420.082	2471.43	0.247127	0.463911	0.648922	-1.54102	1603.77	2471.43	0.000344198	0.00176667	3.81775	3.81775	1603.77	420.082
Timm10	2.18421e-06	9.09133e-06	3.83927	3.83927	313.677	81.7022	0.0243493	0.127533	1.9002	1.9002	155.25	81.7022	0.0127025	0.0280903	0.494938	-2.02046	155.25	313.677
Foxa1	2.21037e-06	9.18688e-06	0.163649	-6.11064	121.684	743.566	0.457573	0.657284	0.753782	-1.32664	560.486	743.566	6.53229e-05	0.000580243	4.60609	4.60609	560.486	121.684
Cd300lg	2.25192e-06	9.34058e-06	0.166741	-5.99732	33.5793	201.386	0.881005	0.93341	0.945915	-1.05718	190.494	201.386	4.63069e-06	0.00013333	5.67296	5.67296	190.494	33.5793
Ldlrad1	2.27112e-06	9.41476e-06	0.151789	-6.58811	72.7239	479.113	0.477672	0.673629	0.75508	-1.32436	361.769	479.113	5.78931e-05	0.000538732	4.97455	4.97455	361.769	72.7239
Pcdhgb2	2.28011e-06	9.44927e-06	0.267711	-3.73538	102.167	381.633	0.031795	0.148834	0.55215	-1.8111	210.719	381.633	0.00962381	0.0223792	2.06249	2.06249	210.719	102.167
Cyp4b1	2.29974e-06	9.51821e-06	0.14267	-7.00919	1096.56	7686.02	0.420846	0.62654	0.717815	-1.39312	5517.14	7686.02	8.83526e-05	0.0007012	5.0313	5.0313	5517.14	1096.56
Acot11	2.30728e-06	9.5453e-06	0.229434	-4.35855	66.403	289.421	0.189737	0.397716	0.667776	-1.49751	193.268	289.421	0.000621829	0.00271079	2.91054	2.91054	193.268	66.403
Ccdc39	2.3276e-06	9.61823e-06	0.227497	-4.39566	52.5946	231.188	0.660583	0.800013	0.873354	-1.14501	201.909	231.188	1.81066e-05	0.000274477	3.83897	3.83897	201.909	52.5946
Bard1	2.34033e-06	9.66249e-06	4.94302	4.94302	140.28	28.3793	0.122958	0.315336	1.69545	1.69545	48.1156	28.3793	0.00138662	0.00492739	0.342998	-2.91547	48.1156	140.28
Unc13b	2.37543e-06	9.79324e-06	0.189581	-5.27479	131.047	691.247	0.489891	0.682762	0.785018	-1.27386	542.641	691.247	5.57172e-05	0.00052628	4.1408	4.1408	542.641	131.047
Slc44a3	2.3768e-06	9.79607e-06	0.173504	-5.76355	102.384	590.095	0.509482	0.696655	0.784011	-1.27549	462.641	590.095	4.8794e-05	0.000487599	4.51868	4.51868	462.641	102.384
Mmrn2	2.38311e-06	9.81361e-06	0.218897	-4.56835	199.83	912.893	0.236456	0.451759	0.684025	-1.46193	624.442	912.893	0.000405238	0.00199551	3.12487	3.12487	624.442	199.83
Il17re	2.4019e-06	9.87824e-06	0.189643	-5.27307	65.3931	344.822	0.157071	0.361306	0.61021	-1.63878	210.414	344.822	0.000933544	0.00368026	3.21768	3.21768	210.414	65.3931
Cds1	2.4043e-06	9.88095e-06	0.199025	-5.02449	144.647	726.776	0.311003	0.530511	0.708149	-1.41213	514.666	726.776	0.000210603	0.00123818	3.55808	3.55808	514.666	144.647
Kcnk3	2.41374e-06	9.90836e-06	0.155467	-6.43224	133.923	861.423	0.140334	0.338818	0.560039	-1.78559	482.431	861.423	0.0011759	0.00434499	3.60231	3.60231	482.431	133.923
Septin9	2.4523e-06	1.00477e-05	2.80999	2.80999	5871.67	2089.57	0.387153	0.598689	1.20887	1.20887	2526.03	2089.57	0.000119346	0.000850093	0.430207	-2.32446	2526.03	5871.67
Srgap1	2.45636e-06	1.00603e-05	0.215508	-4.6402	57.7416	267.933	0.153091	0.355631	0.631547	-1.58341	169.212	267.933	0.000989564	0.00382617	2.9305	2.9305	169.212	57.7416
Areg	2.46494e-06	1.00925e-05	4.85438	4.85438	334.433	68.8931	0.0822135	0.254814	1.79559	1.79559	123.704	68.8931	0.00287399	0.00861295	0.36989	-2.7035	123.704	334.433
Atp2a3	2.50475e-06	1.02438e-05	0.133742	-7.47705	739.386	5528.43	0.30158	0.520332	0.643292	-1.5545	3556.4	5528.43	0.000237586	0.00135129	4.80993	4.80993	3556.4	739.386
Scnn1a	2.5139e-06	1.02724e-05	0.224785	-4.4487	1148.68	5110.12	0.471729	0.669017	0.796095	-1.25613	4068.14	5110.12	6.67178e-05	0.000589354	3.54159	3.54159	4068.14	1148.68
Ripply3	2.53492e-06	1.03494e-05	0.15399	-6.49393	129.649	841.932	0.462175	0.660712	0.747471	-1.33784	629.32	841.932	7.12229e-05	0.000615376	4.85402	4.85402	629.32	129.649
Ppp1r13b	2.54841e-06	1.03941e-05	0.317772	-3.14692	352.108	1108.05	0.786305	0.878377	0.936293	-1.06804	1037.46	1108.05	9.2796e-06	0.000188624	2.94643	2.94643	1037.46	352.108
Fcgr3	2.54877e-06	1.03941e-05	3.51555	3.51555	1243.72	353.777	0.0499826	0.19352	1.68945	1.68945	597.688	353.777	0.00603334	0.0154671	0.480566	-2.08088	597.688	1243.72
1810010H24Rik	2.6177e-06	1.06509e-05	0.187321	-5.33844	147.055	785.043	0.95651	0.976139	0.980842	-1.01953	770.003	785.043	3.41491e-06	0.000112597	5.23616	5.23616	770.003	147.055
Plcl1	2.62173e-06	1.06643e-05	0.202528	-4.93759	60.0085	296.297	0.415642	0.621507	0.760855	-1.31431	225.439	296.297	0.000100185	0.000756345	3.75679	3.75679	225.439	60.0085
Fbln1	2.62907e-06	1.06911e-05	0.285353	-3.50443	437.854	1534.43	0.0747644	0.241451	0.622096	-1.60747	954.562	1534.43	0.00352286	0.0101012	2.18009	2.18009	954.562	437.854
Dop1b	2.64359e-06	1.07379e-05	0.321098	-3.11432	292.807	911.893	0.111321	0.299044	0.681332	-1.46771	621.302	911.893	0.00188752	0.00622502	2.12189	2.12189	621.302	292.807
Snx24	2.66383e-06	1.08171e-05	2.61026	2.61026	439.2	168.259	0.439792	0.642913	1.17215	1.17215	197.225	168.259	8.73561e-05	0.000697924	0.449056	-2.22689	197.225	439.2
Tmem212	2.6833e-06	1.08838e-05	0.172368	-5.80156	51.0958	296.435	0.459051	0.657954	0.76038	-1.31513	225.403	296.435	7.52985e-05	0.000641382	4.41139	4.41139	225.403	51.0958
Dynlt1b	2.70342e-06	1.09499e-05	5.31693	5.31693	621.747	116.937	0.0674985	0.227218	1.92023	1.92023	224.546	116.937	0.00412535	0.0114673	0.361153	-2.76891	224.546	621.747
Carmil1	2.76489e-06	1.11569e-05	0.357679	-2.79581	275.889	771.331	0.365147	0.580133	0.820677	-1.21851	633.014	771.331	0.000154449	0.00100044	2.29446	2.29446	633.014	275.889
Ppp1r1b	2.76545e-06	1.11569e-05	0.167433	-5.97253	48.4303	289.251	0.0218876	0.120085	0.420954	-2.37556	121.762	289.251	0.0159528	0.0337479	2.51416	2.51416	121.762	48.4303
Ccdc141	2.79348e-06	1.12605e-05	0.259273	-3.85694	156.418	603.295	0.498668	0.689596	0.823875	-1.21378	497.039	603.295	6.0489e-05	0.00055416	3.17764	3.17764	497.039	156.418
Etl4	2.81078e-06	1.13238e-05	0.172323	-5.80305	151.985	881.976	0.232128	0.447253	0.639679	-1.56328	564.181	881.976	0.000478851	0.00224815	3.71209	3.71209	564.181	151.985
Slc24a4	2.88366e-06	1.15751e-05	0.171051	-5.84621	55.5116	324.533	0.244128	0.460212	0.647338	-1.54479	210.082	324.533	0.000428154	0.00207199	3.78447	3.78447	210.082	55.5116
Dennd11	2.92226e-06	1.17169e-05	0.250332	-3.99469	109.035	435.561	0.757059	0.861786	0.913179	-1.09508	397.745	435.561	1.25455e-05	0.000224971	3.64787	3.64787	397.745	109.035
Fam216b	2.99663e-06	1.19681e-05	0.14012	-7.13674	28.6815	204.692	0.561757	0.73314	0.786902	-1.27081	161.073	204.692	4.17071e-05	0.000443409	5.61592	5.61592	161.073	28.6815
Filip1	3.00146e-06	1.19807e-05	0.236678	-4.22516	65.4015	276.332	0.247302	0.463995	0.702893	-1.42269	194.232	276.332	0.000428747	0.00207416	2.96984	2.96984	194.232	65.4015
Slc43a3	3.02145e-06	1.20504e-05	0.218625	-4.57403	783.971	3585.91	0.657269	0.797889	0.865615	-1.15525	3104.02	3585.91	2.37932e-05	0.000316899	3.95935	3.95935	3104.02	783.971
Slc7a8	3.03512e-06	1.20881e-05	2.43029	2.43029	174.782	71.9182	0.719648	0.838823	1.07201	1.07201	77.0971	71.9182	1.66583e-05	0.000263113	0.441105	-2.26704	77.0971	174.782
Jcad	3.0532e-06	1.21466e-05	0.197416	-5.06545	1010.45	5118.4	0.680021	0.813533	0.866526	-1.15403	4435.23	5118.4	2.09063e-05	0.000293346	4.38935	4.38935	4435.23	1010.45
Traf1	3.10055e-06	1.23144e-05	0.370408	-2.69972	181.657	490.423	0.270953	0.489192	0.792461	-1.26189	388.642	490.423	0.000361562	0.00183408	2.13943	2.13943	388.642	181.657
Tcirg1	3.11e-06	1.23485e-05	2.79087	2.79087	1960.9	702.61	0.227982	0.442722	1.30423	1.30423	916.364	702.61	0.000543189	0.00245749	0.467319	-2.13986	916.364	1960.9
Cfap57	3.16886e-06	1.25624e-05	0.176491	-5.66602	29.2469	165.713	0.436241	0.639676	0.753091	-1.32786	124.797	165.713	9.96856e-05	0.000753964	4.26703	4.26703	124.797	29.2469
Plxnb1	3.20111e-06	1.26681e-05	0.211842	-4.72049	386.518	1824.55	0.451201	0.651796	0.778374	-1.28473	1420.18	1824.55	9.42418e-05	0.000728579	3.67431	3.67431	1420.18	386.518
Ntmt1	3.23907e-06	1.27865e-05	3.41113	3.41113	569.21	166.868	0.0674712	0.22718	1.62127	1.62127	270.538	166.868	0.00465272	0.0125932	0.475287	-2.10399	270.538	569.21
Snhg20	3.2557e-06	1.28431e-05	3.43245	3.43245	569.734	165.984	0.201645	0.412574	1.40424	1.40424	233.082	165.984	0.000725357	0.00303055	0.409107	-2.44435	233.082	569.734
Grhl2	3.25674e-06	1.28431e-05	0.205909	-4.85651	63.0532	306.219	0.605841	0.764986	0.841012	-1.18904	257.534	306.219	3.45478e-05	0.000393928	4.08439	4.08439	257.534	63.0532
Gas6	3.26316e-06	1.28638e-05	0.290621	-3.4409	1578.72	5432.24	0.537444	0.717454	0.849048	-1.17779	4612.23	5432.24	5.41165e-05	0.000518692	2.92149	2.92149	4612.23	1578.72
Kcnq1	3.26535e-06	1.2869e-05	0.248023	-4.03188	104.899	422.938	0.218831	0.433722	0.693848	-1.44124	293.455	422.938	0.000605634	0.0026544	2.79751	2.79751	293.455	104.899
Fignl2	3.29379e-06	1.29632e-05	0.349891	-2.85803	63.4401	181.314	0.114368	0.303431	0.704846	-1.41875	127.798	181.314	0.00202488	0.0065527	2.01447	2.01447	127.798	63.4401
Rpl13a	3.30786e-06	1.3004e-05	4.89695	4.89695	33936.4	6930.12	0.0283413	0.140013	2.11473	2.11473	14655.3	6930.12	0.0139538	0.0302499	0.431846	-2.31564	14655.3	33936.4
Dph5	3.34453e-06	1.31304e-05	3.25885	3.25885	178.75	54.8505	0.36728	0.581712	1.26122	1.26122	69.1787	54.8505	0.000175484	0.00108381	0.387015	-2.58388	69.1787	178.75
Ccl21a	3.37581e-06	1.32459e-05	0.196028	-5.10132	114.434	583.765	0.149491	0.351095	0.604921	-1.65311	353.132	583.765	0.00132687	0.00476834	3.08589	3.08589	353.132	114.434
Cd55	3.38208e-06	1.32632e-05	0.203288	-4.91913	154.498	759.993	0.726333	0.843176	0.887422	-1.12686	674.435	759.993	1.73133e-05	0.000268132	4.36534	4.36534	674.435	154.498
Zfp365	3.38921e-06	1.32855e-05	0.358058	-2.79285	141.97	396.501	0.423867	0.62925	0.839389	-1.19134	332.818	396.501	0.000118624	0.000845371	2.34428	2.34428	332.818	141.97
Enc1	3.41133e-06	1.33634e-05	2.47529	2.47529	849.887	343.349	0.374359	0.588238	1.18992	1.18992	408.557	343.349	0.000172295	0.00107264	0.48072	-2.08021	408.557	849.887
Mtmr11	3.42798e-06	1.34165e-05	2.8796	2.8796	308.374	107.089	0.225344	0.440004	1.32054	1.32054	141.416	107.089	0.000593282	0.0026146	0.458584	-2.18062	141.416	308.374
Trim56	3.43337e-06	1.34312e-05	0.318109	-3.14358	131.99	414.92	0.213897	0.427854	0.737825	-1.35533	306.139	414.92	0.000661536	0.00284085	2.31941	2.31941	306.139	131.99
Zfp641	3.49087e-06	1.36335e-05	0.13582	-7.36268	37.0714	272.945	0.526509	0.708909	0.764266	-1.30845	208.602	272.945	6.02077e-05	0.000553427	5.62704	5.62704	208.602	37.0714
Dock9	3.50495e-06	1.36813e-05	0.385998	-2.59069	1013.95	2626.83	0.583572	0.749432	0.893767	-1.11886	2347.78	2626.83	4.2973e-05	0.000451501	2.31547	2.31547	2347.78	1013.95
Car8	3.52664e-06	1.37548e-05	0.19965	-5.00876	343.802	1722.02	0.608275	0.766504	0.837201	-1.19446	1441.68	1722.02	3.69778e-05	0.000413504	4.19334	4.19334	1441.68	343.802
Spats2l	3.58266e-06	1.39542e-05	0.188723	-5.29876	55.3284	293.172	0.152222	0.355002	0.600808	-1.66443	176.14	293.172	0.0013169	0.00473966	3.18353	3.18353	176.14	55.3284
Aatk	3.58711e-06	1.3964e-05	0.242222	-4.12845	95.0626	392.461	0.0786823	0.249102	0.586335	-1.70551	230.114	392.461	0.00393514	0.0110372	2.42065	2.42065	230.114	95.0626
Hspa12a	3.60142e-06	1.4012e-05	0.184688	-5.41455	61.0716	330.675	0.547433	0.723073	0.804963	-1.24229	266.181	330.675	5.45182e-05	0.000521126	4.35851	4.35851	266.181	61.0716
Clmp	3.63181e-06	1.41138e-05	6.6947	6.6947	1531.87	228.818	0.218063	0.432878	1.65897	1.65897	379.603	228.818	0.000670139	0.00286602	0.247804	-4.03545	379.603	1531.87
Pank1	3.6325e-06	1.41138e-05	0.325056	-3.07639	91.7591	282.287	0.572692	0.741573	0.873699	-1.14456	246.634	282.287	4.69903e-05	0.000477474	2.68784	2.68784	246.634	91.7591
Rpa3	3.64411e-06	1.41551e-05	5.3617	5.3617	445.397	83.0701	0.0267711	0.134892	2.2366	2.2366	185.795	83.0701	0.0154228	0.0328179	0.417145	-2.39725	185.795	445.397
Adgra3	3.70704e-06	1.43644e-05	0.387319	-2.58185	409.949	1058.43	0.255661	0.47296	0.792806	-1.26134	839.13	1058.43	0.000479192	0.00224901	2.04691	2.04691	839.13	409.949
Ugt1a6a	3.70972e-06	1.43709e-05	0.190447	-5.25081	116.9	613.821	0.720175	0.839034	0.880179	-1.13613	540.272	613.821	1.95541e-05	0.000283792	4.62165	4.62165	540.272	116.9
Peli2	3.73321e-06	1.44541e-05	0.294496	-3.39563	127.914	434.349	0.389459	0.600377	0.798061	-1.25304	346.637	434.349	0.000164276	0.00104016	2.70992	2.70992	346.637	127.914
Grem2	3.7791e-06	1.45962e-05	0.133198	-7.50764	163.907	1230.55	0.509808	0.696655	0.75085	-1.33182	923.96	1230.55	7.32666e-05	0.000627812	5.63711	5.63711	923.96	163.907
Cul7	3.80256e-06	1.46749e-05	2.93169	2.93169	1885.96	643.302	0.222223	0.436936	1.32891	1.32891	854.889	643.302	0.000669002	0.00286224	0.453291	-2.20609	854.889	1885.96
Igfbp6	3.80537e-06	1.46818e-05	0.485881	-2.05812	1565.65	3222.29	0.838586	0.909586	1.03227	1.03227	3326.27	3222.29	1.40044e-06	7.31395e-05	2.12453	2.12453	3326.27	1565.65
Abca8b	3.80988e-06	1.46952e-05	0.272122	-3.67482	100.975	371.063	0.680047	0.813533	0.891383	-1.12185	330.76	371.063	2.54538e-05	0.000328544	3.27567	3.27567	330.76	100.975
Slc16a11	3.82805e-06	1.47534e-05	0.154132	-6.48796	101.355	657.585	0.327949	0.545691	0.674483	-1.48262	443.53	657.585	0.000266684	0.00147005	4.37602	4.37602	443.53	101.355
Chpt1	3.99595e-06	1.53303e-05	0.294387	-3.39689	371.975	1263.56	0.94466	0.969591	1.01852	1.01852	1286.95	1263.56	2.86037e-06	0.000104327	3.45979	3.45979	1286.95	371.975
Rab3d	4.04162e-06	1.55014e-05	0.384698	-2.59944	460.205	1196.27	0.958378	0.977408	1.01084	1.01084	1209.24	1196.27	3.1492e-06	0.000109381	2.62761	2.62761	1209.24	460.205
Rbm25	4.05653e-06	1.55502e-05	2.03412	2.03412	2801.12	1377.07	0.679388	0.813288	0.938211	-1.06586	1291.98	1377.07	5.15271e-07	4.3808e-05	0.461236	-2.16809	1291.98	2801.12
Hnf1b	4.07745e-06	1.56113e-05	0.192421	-5.19695	41.0274	213.217	0.122132	0.313772	0.579938	-1.72432	123.653	213.217	0.00210133	0.00673611	3.01391	3.01391	123.653	41.0274
Ikbip	4.07793e-06	1.56113e-05	3.02085	3.02085	1253.87	415.072	0.420779	0.62654	1.21354	1.21354	503.707	415.072	0.000143058	0.000951727	0.401722	-2.48928	503.707	1253.87
Ncaph	4.08657e-06	1.56402e-05	3.21909	3.21909	331.582	103.005	0.222208	0.436936	1.36561	1.36561	140.664	103.005	0.000698303	0.00295401	0.424222	-2.35726	140.664	331.582
Slc7a10	4.13447e-06	1.57813e-05	0.103471	-9.66456	34.7104	335.461	0.0674001	0.227047	0.40985	-2.43992	137.489	335.461	0.00528783	0.0139405	3.96102	3.96102	137.489	34.7104
Cldn10	4.16428e-06	1.58782e-05	0.197864	-5.05397	47.386	239.487	0.391755	0.601891	0.742937	-1.34601	177.924	239.487	0.000174174	0.00107897	3.75478	3.75478	177.924	47.386
Ifnlr1	4.16763e-06	1.58867e-05	0.202966	-4.92693	50.5858	249.233	0.322758	0.540511	0.713225	-1.40208	177.759	249.233	0.000292418	0.00156547	3.51401	3.51401	177.759	50.5858
Chia1	4.19557e-06	1.59847e-05	0.144752	-6.90836	152.435	1053.08	0.771829	0.871046	0.885706	-1.12904	932.715	1053.08	1.61715e-05	0.000258853	6.11877	6.11877	932.715	152.435
Lrrc8e	4.31589e-06	1.63821e-05	0.411822	-2.42823	67.3535	163.55	0.976013	0.98684	0.994371	-1.00566	162.629	163.55	5.06711e-06	0.000140524	2.41456	2.41456	162.629	67.3535
Col5a1	4.35019e-06	1.64904e-05	3.14567	3.14567	2791.46	887.397	0.785055	0.87775	0.934144	-1.0705	828.957	887.397	1.13954e-06	6.44539e-05	0.296962	-3.36744	828.957	2791.46
Drc3	4.38044e-06	1.65831e-05	0.216569	-4.61747	70.1087	323.724	0.413726	0.620523	0.763834	-1.30919	247.272	323.724	0.000156849	0.00100908	3.52698	3.52698	247.272	70.1087
Hivep1	4.40165e-06	1.66546e-05	0.35368	-2.82741	458.396	1296.08	0.137118	0.334897	0.714877	-1.39884	926.535	1296.08	0.00189198	0.00623164	2.02125	2.02125	926.535	458.396
Ccdc88c	4.42904e-06	1.67361e-05	0.378622	-2.64116	264.673	699.042	0.282362	0.501252	0.797513	-1.2539	557.496	699.042	0.000435731	0.00209731	2.10636	2.10636	557.496	264.673
Glb1l2	4.43516e-06	1.67548e-05	0.161598	-6.18819	72.8742	450.96	0.339776	0.556697	0.686462	-1.45674	309.567	450.96	0.0002727	0.00149058	4.24796	4.24796	309.567	72.8742
Por	4.43731e-06	1.67585e-05	0.399644	-2.50223	2042.49	5110.77	0.324004	0.54152	0.821249	-1.21766	4197.21	5110.77	0.000313494	0.00164869	2.05495	2.05495	4197.21	2042.49
Myef2	4.46754e-06	1.68504e-05	2.66657	2.66657	867.193	325.209	0.220263	0.435413	1.30038	1.30038	422.895	325.209	0.00076889	0.00317749	0.487659	-2.05061	422.895	867.193
Adamts8	4.47112e-06	1.68595e-05	0.168521	-5.93399	97.0274	575.76	0.373568	0.587511	0.709436	-1.40957	408.465	575.76	0.000214116	0.00125112	4.20979	4.20979	408.465	97.0274
Nr2c2	4.4974e-06	1.69497e-05	0.489089	-2.04462	345.965	707.366	0.862663	0.92427	1.02713	1.02713	726.56	707.366	1.95595e-06	8.58577e-05	2.1001	2.1001	726.56	345.965
Arrdc3	4.50428e-06	1.69684e-05	0.472686	-2.11557	801.453	1695.53	0.480328	0.675531	1.1218	1.1218	1902.05	1695.53	1.21833e-07	1.69265e-05	2.37324	2.37324	1902.05	801.453
Rnf144b	4.51456e-06	1.70009e-05	0.257036	-3.8905	161.376	627.834	0.615856	0.771263	0.862623	-1.15926	541.584	627.834	4.39325e-05	0.000458233	3.35604	3.35604	541.584	161.376
Jam2	4.54903e-06	1.70975e-05	0.312854	-3.19638	268.75	859.029	0.747441	0.854973	0.921958	-1.08465	791.988	859.029	2.01737e-05	0.000288975	2.94693	2.94693	791.988	268.75
Rai2	4.54978e-06	1.70975e-05	0.125753	-7.95209	20.3793	162.058	0.28619	0.504701	0.623841	-1.60297	101.099	162.058	0.000408912	0.0020067	4.96084	4.96084	101.099	20.3793
Elfn1	4.60085e-06	1.72804e-05	0.201126	-4.972	47.853	237.925	0.607094	0.765825	0.837506	-1.19402	199.263	237.925	4.65797e-05	0.000475771	4.16408	4.16408	199.263	47.853
Rfx2	4.66641e-06	1.75082e-05	0.296807	-3.3692	74.8653	252.236	0.0957413	0.276333	0.646297	-1.54728	163.019	252.236	0.00345734	0.00995665	2.1775	2.1775	163.019	74.8653
Plcb4	4.68941e-06	1.75807e-05	0.303276	-3.29733	222.146	732.488	0.450227	0.651135	0.822171	-1.21629	602.23	732.488	0.00013085	0.00090022	2.71097	2.71097	602.23	222.146
Wfdc2	4.69232e-06	1.7587e-05	0.273744	-3.65305	1746.55	6380.23	0.46093	0.659788	0.811776	-1.23187	5179.31	6380.23	0.000122505	0.0008657	2.96546	2.96546	5179.31	1746.55
Kank4	4.71668e-06	1.7669e-05	0.116635	-8.57378	48.485	415.7	0.430034	0.634345	0.692664	-1.4437	287.94	415.7	0.000148959	0.000977349	5.93874	5.93874	287.94	48.485
Tmem138	4.73106e-06	1.77182e-05	2.8377	2.8377	309.873	109.199	0.390801	0.601372	1.21785	1.21785	132.987	109.199	0.000199158	0.00118403	0.429166	-2.3301	132.987	309.873
C1qtnf6	4.7809e-06	1.78815e-05	5.08408	5.08408	1020.5	200.725	0.0720215	0.235944	1.89705	1.89705	380.785	200.725	0.00547318	0.0143209	0.373135	-2.67999	380.785	1020.5
Fancf	4.87227e-06	1.81852e-05	3.65034	3.65034	220.009	60.2708	0.105765	0.290955	1.5863	1.5863	95.6073	60.2708	0.00306271	0.0090646	0.434562	-2.30117	95.6073	220.009
Mgl2	4.90122e-06	1.82695e-05	0.328457	-3.04454	85.1278	259.174	0.599889	0.760209	0.881637	-1.13425	228.498	259.174	5.18553e-05	0.000506173	2.68417	2.68417	228.498	85.1278
H2-Ob	4.98231e-06	1.85476e-05	0.271917	-3.67759	89.9451	330.781	0.528674	0.710359	0.837114	-1.19458	276.901	330.781	8.19515e-05	0.000673593	3.07856	3.07856	276.901	89.9451
Mlkl	4.99314e-06	1.85734e-05	4.50469	4.50469	445.657	98.9318	0.0256956	0.131276	2.08985	2.08985	206.753	98.9318	0.0192917	0.0393758	0.463928	-2.15551	206.753	445.657
Camsap3	5.0739e-06	1.88249e-05	0.195473	-5.1158	57.7505	295.44	0.347841	0.564732	0.71738	-1.39396	211.943	295.44	0.000284251	0.00153322	3.66998	3.66998	211.943	57.7505
Pcdhgc5	5.08344e-06	1.88456e-05	6.64527	6.64527	276.306	41.5793	0.225468	0.440004	1.65922	1.65922	68.9893	41.5793	0.000784467	0.00322574	0.249685	-4.00505	68.9893	276.306
Ankrd33b	5.12475e-06	1.89742e-05	0.438009	-2.28306	749.298	1710.69	0.827738	0.903159	0.96147	-1.04007	1644.78	1710.69	1.41262e-05	0.000240551	2.19509	2.19509	1644.78	749.298
Cep126	5.1956e-06	1.92067e-05	0.173292	-5.77062	44.6313	257.55	0.751911	0.858727	0.886991	-1.12741	228.445	257.55	2.20567e-05	0.000304077	5.11849	5.11849	228.445	44.6313
Fcmr	5.2112e-06	1.92544e-05	0.136924	-7.30333	34.42	251.381	0.318491	0.537264	0.6509	-1.53633	163.624	251.381	0.000359963	0.00182792	4.75374	4.75374	163.624	34.42
Slc25a10	5.2133e-06	1.92572e-05	0.470741	-2.12431	480.645	1021.04	0.895832	0.943294	0.978681	-1.02178	999.272	1021.04	9.66485e-06	0.000193703	2.07902	2.07902	999.272	480.645
Itpr2	5.22829e-06	1.93076e-05	0.309855	-3.22732	299.059	965.158	0.185937	0.393371	0.712452	-1.4036	687.629	965.158	0.00121659	0.00445367	2.29931	2.29931	687.629	299.059
H2-Q6	5.31965e-06	1.96072e-05	0.230128	-4.34541	692.619	3009.71	0.24602	0.462561	0.687971	-1.45355	2070.6	3009.71	0.000692561	0.00293605	2.98952	2.98952	2070.6	692.619
Stard9	5.33165e-06	1.96386e-05	0.387098	-2.58333	470.775	1216.17	0.487848	0.681815	0.865716	-1.15511	1052.85	1216.17	0.000114166	0.000827196	2.23643	2.23643	1052.85	470.775
Hoxa7	5.37812e-06	1.97945e-05	3.29416	3.29416	169.811	51.549	0.197382	0.407213	1.40691	1.40691	72.5247	51.549	0.00107976	0.00407794	0.427092	-2.34142	72.5247	169.811
Ppp1r9a	5.426e-06	1.99588e-05	0.236018	-4.23697	205.557	870.939	0.509781	0.696655	0.811833	-1.23178	707.057	870.939	0.000100321	0.000756345	3.43971	3.43971	707.057	205.557
Psmg4	5.42695e-06	1.99588e-05	2.96356	2.96356	331.809	111.963	0.124592	0.31784	1.44591	1.44591	161.888	111.963	0.00255843	0.00784804	0.487897	-2.04961	161.888	331.809
E2f1	5.43574e-06	1.9986e-05	2.71262	2.71262	502.29	185.168	0.253889	0.471654	1.28587	1.28587	238.102	185.168	0.000654088	0.00281963	0.474033	-2.10956	238.102	502.29
Stambpl1	5.45867e-06	2.00497e-05	2.77647	2.77647	529.533	190.722	0.542523	0.719509	1.14737	1.14737	218.827	190.722	8.23269e-05	0.000674107	0.413246	-2.41986	218.827	529.533
Hmgcs2	5.4687e-06	2.00711e-05	0.0839327	-11.9143	35.7183	425.559	0.640983	0.787924	1.28617	1.28617	547.34	425.559	5.49089e-07	4.46446e-05	15.3238	15.3238	547.34	35.7183
Slc25a42	5.4768e-06	2.00905e-05	0.34302	-2.91528	70.0494	204.213	0.696542	0.823829	0.913863	-1.09426	186.623	204.213	3.21622e-05	0.000378765	2.66416	2.66416	186.623	70.0494
Rusc2	5.57786e-06	2.04363e-05	0.315868	-3.16588	831.119	2631.22	0.317849	0.536687	0.776376	-1.28804	2042.82	2631.22	0.000394715	0.0019592	2.45791	2.45791	2042.82	831.119
Arhgap8	5.61412e-06	2.05521e-05	0.275198	-3.63375	47.5727	172.867	0.252621	0.470205	0.726903	-1.3757	125.658	172.867	0.000655418	0.00282161	2.64139	2.64139	125.658	47.5727
Zbtb12	5.6443e-06	2.06467e-05	2.89051	2.89051	295.601	102.266	0.454365	0.654648	1.19289	1.19289	121.992	102.266	0.000149106	0.000977422	0.412692	-2.42312	121.992	295.601
Id4	5.67268e-06	2.07399e-05	0.160532	-6.22929	38.956	242.668	0.540816	0.718822	0.784269	-1.27507	190.317	242.668	8.41969e-05	0.000683801	4.88544	4.88544	190.317	38.956
Cdkn1c	5.76378e-06	2.10354e-05	0.239627	-4.17315	168.739	704.173	0.44608	0.648194	0.787494	-1.26985	554.532	704.173	0.000160094	0.00102229	3.28633	3.28633	554.532	168.739
Als2cl	5.85146e-06	2.1339e-05	0.237254	-4.21489	285.058	1201.49	0.490215	0.682984	0.803793	-1.2441	965.748	1201.49	0.000121644	0.000860631	3.3879	3.3879	965.748	285.058
Spint1	5.85496e-06	2.13464e-05	0.369922	-2.70327	275.896	745.823	0.562327	0.733337	0.88118	-1.13484	657.204	745.823	7.71357e-05	0.000649301	2.38207	2.38207	657.204	275.896
Cebpa	5.88659e-06	2.14453e-05	0.438239	-2.28186	1417.99	3235.67	0.94624	0.970302	0.987814	-1.01234	3196.23	3235.67	8.08861e-06	0.000174059	2.25405	2.25405	3196.23	1417.99
Slc36a2	5.89396e-06	2.14667e-05	0.202368	-4.94149	76.4544	377.798	0.102616	0.286684	0.56487	-1.77032	213.407	377.798	0.00366539	0.0104298	2.7913	2.7913	213.407	76.4544
Cish	5.98992e-06	2.17608e-05	0.261419	-3.82528	170.266	651.313	0.459743	0.658496	0.804157	-1.24354	523.758	651.313	0.000151002	0.000985746	3.07612	3.07612	523.758	170.266
Clec4n	5.99662e-06	2.17796e-05	6.7346	6.7346	916.956	136.156	0.031113	0.14667	2.48222	2.48222	337.97	136.156	0.0175827	0.0365179	0.368578	-2.71313	337.97	916.956
Mgat3	6.03353e-06	2.19036e-05	0.433605	-2.30625	369.674	852.559	0.688279	0.819355	0.928941	-1.07649	791.978	852.559	3.71961e-05	0.000414526	2.14237	2.14237	791.978	369.674
Ephx1	6.06327e-06	2.20049e-05	0.197846	-5.05443	506.915	2562.17	0.763139	0.86604	0.897828	-1.1138	2300.39	2562.17	2.41025e-05	0.000318627	4.53801	4.53801	2300.39	506.915
Prss8	6.06739e-06	2.20143e-05	0.180812	-5.53059	182.241	1007.9	0.397622	0.60701	0.727078	-1.37537	732.822	1007.9	0.000233311	0.00133175	4.02117	4.02117	732.822	182.241
Lrrc10b	6.10303e-06	2.2138e-05	0.164963	-6.06196	61.5816	373.305	0.402223	0.610531	0.718377	-1.39203	268.174	373.305	0.000224332	0.00129391	4.35477	4.35477	268.174	61.5816
Fyco1	6.11801e-06	2.21867e-05	0.270421	-3.69794	303.307	1121.61	0.455157	0.65546	0.806286	-1.24026	904.34	1121.61	0.000158998	0.00101756	2.9816	2.9816	904.34	303.307
Reep1	6.16564e-06	2.23255e-05	0.232364	-4.3036	62.0016	266.83	0.742215	0.852394	0.900506	-1.11049	240.282	266.83	2.74591e-05	0.000342581	3.87542	3.87542	240.282	62.0016
Myh7	6.17979e-06	2.23711e-05	0.0962691	-10.3875	45.2928	470.481	0.965231	0.98072	1.02264	1.02264	481.131	470.481	5.03673e-06	0.000140225	10.6227	10.6227	481.131	45.2928
Acer2	6.18912e-06	2.23992e-05	0.208141	-4.80444	864.7	4154.4	0.803033	0.889153	0.917101	-1.09039	3810.01	4154.4	1.95017e-05	0.00028358	4.40616	4.40616	3810.01	864.7
Abcg2	6.19909e-06	2.24296e-05	0.328852	-3.04088	88.2662	268.407	0.763554	0.86608	0.929613	-1.07572	249.515	268.407	2.4477e-05	0.00032164	2.82684	2.82684	249.515	88.2662
Nyap1	6.22644e-06	2.25115e-05	3.40672	3.40672	109.851	32.2454	0.971744	0.984541	0.990164	-1.00993	31.9282	32.2454	5.53992e-06	0.000148427	0.29065	-3.44056	31.9282	109.851
Kcnj15	6.23634e-06	2.25416e-05	0.222982	-4.48467	291.499	1307.28	0.613572	0.769979	0.845964	-1.18208	1105.91	1307.28	5.97099e-05	0.000550547	3.79387	3.79387	1105.91	291.499
Slc4a5	6.24688e-06	2.25683e-05	0.128397	-7.78835	71.0746	553.554	0.540784	0.718822	0.758731	-1.31799	419.998	553.554	9.27124e-05	0.000720258	5.90926	5.90926	419.998	71.0746
Eno4	6.3097e-06	2.27722e-05	0.172448	-5.79885	30.6727	177.866	0.520145	0.704389	0.782277	-1.27832	139.14	177.866	0.000104395	0.000778071	4.5363	4.5363	139.14	30.6727
Bex3	6.48823e-06	2.33342e-05	2.56489	2.56489	1264.89	493.155	0.315286	0.534187	1.2338	1.2338	608.456	493.155	0.000454567	0.00216324	0.481037	-2.07884	608.456	1264.89
Cfap54	6.50357e-06	2.33812e-05	0.149188	-6.70294	28.5301	191.235	0.479556	0.674999	0.746042	-1.34041	142.67	191.235	0.000138653	0.000933944	5.00068	5.00068	142.67	28.5301
Col27a1	6.59738e-06	2.36969e-05	0.260649	-3.83657	65.0351	249.512	0.408998	0.616391	0.784211	-1.27517	195.67	249.512	0.000227616	0.00130601	3.00868	3.00868	195.67	65.0351
Notch1	6.60367e-06	2.36985e-05	0.251138	-3.98187	637.566	2538.71	0.38231	0.594982	0.76526	-1.30675	1942.77	2538.71	0.000280029	0.00151961	3.04717	3.04717	1942.77	637.566
Cobl	6.60381e-06	2.36985e-05	0.170019	-5.88171	147.818	869.425	0.579882	0.746569	0.805083	-1.24211	699.959	869.425	7.68981e-05	0.000648818	4.73526	4.73526	699.959	147.818
2310030G06Rik	6.60446e-06	2.36985e-05	0.242447	-4.12462	42.8663	176.807	0.472914	0.669576	0.801373	-1.24786	141.689	176.807	0.000147406	0.000969386	3.30536	3.30536	141.689	42.8663
Dtx3	6.67299e-06	2.38905e-05	2.21612	2.21612	1455.29	656.684	0.805233	0.89021	1.04463	1.04463	685.993	656.684	2.07602e-05	0.000292623	0.471379	-2.12144	685.993	1455.29
Lrrc26	6.69859e-06	2.39403e-05	0.128648	-7.77312	40.3056	313.3	0.271424	0.489646	0.609278	-1.64129	190.887	313.3	0.000646224	0.00279549	4.73599	4.73599	190.887	40.3056
Rtkn2	6.75236e-06	2.41204e-05	0.226722	-4.41068	503.894	2222.52	0.743626	0.853086	0.897939	-1.11366	1995.68	2222.52	2.98569e-05	0.000361042	3.96052	3.96052	1995.68	503.894
Ctla2a	6.81291e-06	2.43063e-05	0.449873	-2.22285	779.843	1733.47	0.737251	0.849418	0.942322	-1.06121	1633.49	1733.47	3.12755e-05	0.00037203	2.09464	2.09464	1633.49	779.843
Efhc1	6.89411e-06	2.45777e-05	0.196521	-5.08851	32.6883	166.335	0.421952	0.627482	0.752163	-1.3295	125.111	166.335	0.000212833	0.00124627	3.82739	3.82739	125.111	32.6883
Macc1	7.01698e-06	2.49597e-05	0.304597	-3.28302	60.3609	198.166	0.903066	0.946695	0.968876	-1.03212	191.999	198.166	1.23679e-05	0.000223684	3.18084	3.18084	191.999	60.3609
Eps8l2	7.06948e-06	2.51215e-05	0.254329	-3.93192	307.409	1208.71	0.588181	0.753095	0.848247	-1.1789	1025.28	1208.71	7.78655e-05	0.000653139	3.33524	3.33524	1025.28	307.409
Slc16a2	7.20312e-06	2.55646e-05	0.194922	-5.13025	141.269	724.743	0.522452	0.706109	0.79297	-1.26108	574.699	724.743	0.000118237	0.00084359	4.06813	4.06813	574.699	141.269
Ackr4	7.21457e-06	2.55926e-05	0.124446	-8.03562	17.49	140.543	0.565884	0.736097	0.771115	-1.29682	108.375	140.543	8.74275e-05	0.000697924	6.19639	6.19639	108.375	17.49
Itgb7	7.29111e-06	2.58257e-05	3.1636	3.1636	1733.01	547.795	0.0802914	0.251857	1.56749	1.56749	858.664	547.795	0.00619821	0.0157907	0.495476	-2.01826	858.664	1733.01
Robo4	7.38482e-06	2.61059e-05	0.313954	-3.18518	354.887	1130.38	0.0897445	0.266662	0.645713	-1.54868	729.899	1130.38	0.0053063	0.0139712	2.05671	2.05671	729.899	354.887
Map3k12	7.39735e-06	2.61438e-05	2.47611	2.47611	560.525	226.374	0.457067	0.656887	1.16314	1.16314	263.304	226.374	0.000185096	0.0011252	0.469746	-2.12881	263.304	560.525
Dpysl5	7.41909e-06	2.62076e-05	0.131156	-7.62449	25.7243	196.134	0.55493	0.728336	0.768835	-1.30067	150.795	196.134	9.69977e-05	0.000741427	5.86198	5.86198	150.795	25.7243
Pard6g	7.51265e-06	2.64989e-05	0.187967	-5.32009	131.942	701.945	0.704559	0.829131	0.86864	-1.15123	609.737	701.945	4.12329e-05	0.000440002	4.62124	4.62124	609.737	131.942
Svip	7.52445e-06	2.65144e-05	0.231685	-4.3162	61.2742	264.472	0.931429	0.962669	0.972655	-1.02811	257.24	264.472	1.12247e-05	0.000211906	4.19818	4.19818	257.24	61.2742
Nav1	7.54003e-06	2.65627e-05	3.46783	3.46783	3951.97	1139.61	0.921093	0.956449	0.972845	-1.02791	1108.66	1139.61	4.72714e-06	0.000135291	0.280534	-3.56462	1108.66	3951.97
Akap13	7.62584e-06	2.6832e-05	0.335051	-2.98462	1182.1	3528.11	0.366009	0.5806	0.802003	-1.24688	2829.55	3528.11	0.000354374	0.00180466	2.39367	2.39367	2829.55	1182.1
Slc1a1	7.65183e-06	2.69102e-05	0.184907	-5.40812	71.2002	385.06	0.490362	0.683061	0.772634	-1.29427	297.51	385.06	0.000151558	0.000988465	4.1785	4.1785	297.51	71.2002
Stap2	7.86521e-06	2.76403e-05	0.385911	-2.59127	122.332	316.997	0.277529	0.495872	0.795487	-1.25709	252.167	316.997	0.000704776	0.00297181	2.06132	2.06132	252.167	122.332
Adamts6	7.87609e-06	2.76649e-05	3.91213	3.91213	211.325	54.0179	0.14877	0.350033	1.55883	1.55883	84.2046	54.0179	0.00242137	0.00751459	0.39846	-2.50966	84.2046	211.325
Tmem100	7.89984e-06	2.77143e-05	0.122533	-8.16105	700.39	5715.92	0.394477	0.604279	0.670414	-1.49162	3832.03	5715.92	0.000298265	0.00158786	5.47128	5.47128	3832.03	700.39
Stox2	7.9252e-06	2.77897e-05	0.17628	-5.6728	49.2862	279.591	0.533921	0.714798	0.787557	-1.26975	220.194	279.591	0.000118299	0.00084359	4.46765	4.46765	220.194	49.2862
Ccdc180	7.96617e-06	2.78923e-05	0.149538	-6.68726	32.9511	220.353	0.227681	0.442558	0.602965	-1.65847	132.865	220.353	0.00107062	0.00405213	4.03218	4.03218	132.865	32.9511
Mapt	8.00461e-06	2.79995e-05	0.147604	-6.77488	323.096	2188.94	0.378245	0.591657	0.685933	-1.45787	1501.46	2188.94	0.00033723	0.00174187	4.64711	4.64711	1501.46	323.096
Grb10	8.24968e-06	2.87513e-05	0.279117	-3.58273	186.148	666.917	0.380383	0.59323	0.778928	-1.28382	519.48	666.917	0.00033896	0.0017473	2.79069	2.79069	519.48	186.148
Ubxn10	8.27841e-06	2.88304e-05	0.175204	-5.70765	84.8287	484.172	0.464275	0.662787	0.752754	-1.32845	364.463	484.172	0.000192178	0.00115403	4.29645	4.29645	364.463	84.8287
Tspan1	8.3087e-06	2.89288e-05	0.193358	-5.17175	159.369	824.219	0.459926	0.658549	0.762339	-1.31175	628.334	824.219	0.000199335	0.00118459	3.94263	3.94263	628.334	159.369
Kcnq1ot1	8.33857e-06	2.90258e-05	2.95641	2.95641	692.018	234.073	0.5774	0.744781	0.872589	-1.14601	204.25	234.073	5.46227e-07	4.46446e-05	0.295151	-3.38809	204.25	692.018
Endod1	8.35628e-06	2.90733e-05	0.332336	-3.009	325.577	979.662	0.957713	0.976912	0.987027	-1.01314	966.953	979.662	1.06987e-05	0.00020689	2.96996	2.96996	966.953	325.577
Porcn	8.40253e-06	2.92058e-05	0.299267	-3.34149	94.524	315.851	0.633173	0.78285	0.880002	-1.13636	277.95	315.851	6.90813e-05	0.000602409	2.94052	2.94052	277.95	94.524
Ddah1	8.42428e-06	2.926e-05	0.347963	-2.87387	145.46	418.034	0.384072	0.596621	0.81498	-1.22702	340.689	418.034	0.000334956	0.00173291	2.34215	2.34215	340.689	145.46
Podxl	8.4438e-06	2.93136e-05	0.188219	-5.31297	1523.81	8095.95	0.329096	0.546774	0.693622	-1.44171	5615.53	8095.95	0.000505148	0.00234317	3.68519	3.68519	5615.53	1523.81
Atp1b2	8.52863e-06	2.95722e-05	0.211822	-4.72094	44.3871	209.549	0.0748524	0.241525	0.541783	-1.84576	113.53	209.549	0.00727156	0.0179067	2.55772	2.55772	113.53	44.3871
Ak7	8.62731e-06	2.9871e-05	0.131617	-7.59779	54.6251	415.03	0.469109	0.666875	0.72088	-1.38719	299.187	415.03	0.000192167	0.00115403	5.4771	5.4771	299.187	54.6251
Tacstd2	8.69558e-06	3.00564e-05	0.229334	-4.36045	242.956	1059.4	0.493865	0.685742	0.797845	-1.25338	845.234	1059.4	0.000167019	0.0010501	3.47896	3.47896	845.234	242.956
Slc25a23	8.71351e-06	3.01088e-05	0.190019	-5.26264	165.511	871.028	0.367727	0.58207	0.715236	-1.39814	622.991	871.028	0.000387949	0.00193366	3.76403	3.76403	622.991	165.511
Kif13a	8.71616e-06	3.01088e-05	0.372821	-2.68225	519.249	1392.76	0.288148	0.506497	0.790497	-1.26503	1100.97	1392.76	0.000709877	0.00298599	2.12031	2.12031	1100.97	519.249
2900026A02Rik	8.87964e-06	3.06113e-05	0.324971	-3.0772	421.55	1297.19	0.226918	0.441556	0.73716	-1.35656	956.239	1297.19	0.0012125	0.00444438	2.26839	2.26839	956.239	421.55
Cfap43	8.90531e-06	3.06924e-05	0.286884	-3.48573	110.11	383.814	0.506891	0.695453	0.83116	-1.20314	319.01	383.814	0.000156125	0.00100637	2.8972	2.8972	319.01	110.11
Scgb1a1	8.92084e-06	3.07385e-05	0.15065	-6.63792	46131.1	306215	0.495075	0.686817	0.747728	-1.33739	228965	306215	0.000170164	0.001062	4.96336	4.96336	228965	46131.1
Rasgef1b	9.05294e-06	3.11338e-05	0.297186	-3.3649	136.788	460.278	0.969751	0.983079	0.989768	-1.01034	455.568	460.278	1.08145e-05	0.000207729	3.33047	3.33047	455.568	136.788
Sox7	9.18319e-06	3.15362e-05	0.186258	-5.3689	212.383	1140.26	0.330529	0.54801	0.692349	-1.44436	789.46	1140.26	0.000531785	0.00242584	3.71715	3.71715	789.46	212.383
Fhl1	9.21049e-06	3.16121e-05	0.157728	-6.34002	1316.58	8347.17	0.509834	0.696655	0.760063	-1.31568	6344.37	8347.17	0.000159322	0.00101918	4.81881	4.81881	6344.37	1316.58
Tjp3	9.3987e-06	3.21874e-05	0.203235	-4.92042	72.7229	357.828	0.386789	0.598486	0.73454	-1.3614	262.839	357.828	0.000357564	0.00181896	3.61425	3.61425	262.839	72.7229
Prkd2	9.509e-06	3.24991e-05	0.349567	-2.86068	384.112	1098.82	0.355766	0.57241	0.80371	-1.24423	883.135	1098.82	0.000455196	0.00216479	2.29916	2.29916	883.135	384.112
Sorl1	9.5317e-06	3.25611e-05	0.226693	-4.41126	572.331	2524.7	0.280841	0.499669	0.696943	-1.43484	1759.57	2524.7	0.000808305	0.00330387	3.07439	3.07439	1759.57	572.331
Pcp4l1	9.5471e-06	3.2606e-05	0.141719	-7.05624	221.647	1564	0.409737	0.616998	0.695549	-1.43771	1087.84	1564	0.000313298	0.00164827	4.90796	4.90796	1087.84	221.647
Smagp	9.64742e-06	3.29026e-05	0.31286	-3.19632	195.798	625.835	0.632939	0.782628	0.882743	-1.13283	552.451	625.835	7.87013e-05	0.00065799	2.82153	2.82153	552.451	195.798
Tmc4	9.69686e-06	3.30543e-05	0.274259	-3.64619	194.511	709.224	0.341883	0.559126	0.75828	-1.31877	537.79	709.224	0.000509813	0.00235962	2.76483	2.76483	537.79	194.511
Grk3	9.71584e-06	3.31112e-05	0.273754	-3.65291	204.703	747.764	0.586716	0.752052	0.853425	-1.17175	638.16	747.764	0.000104066	0.000777233	3.11749	3.11749	638.16	204.703
Ramp2	9.79729e-06	3.33252e-05	0.230765	-4.33341	616.872	2673.16	0.592679	0.756578	0.837623	-1.19385	2239.1	2673.16	0.000101478	0.000763088	3.62977	3.62977	2239.1	616.872
Ccdc58	9.94872e-06	3.37761e-05	3.30116	3.30116	267.498	81.0316	0.0887888	0.265425	1.58776	1.58776	128.659	81.0316	0.00647417	0.0163656	0.48097	-2.07913	128.659	267.498
Ap1m2	9.97146e-06	3.38372e-05	0.25396	-3.93762	72.8248	286.756	0.812595	0.894252	0.929899	-1.07539	266.654	286.756	2.8947e-05	0.000353741	3.66159	3.66159	266.654	72.8248
Tcf7	1.00372e-05	3.40281e-05	0.319146	-3.13336	162.124	507.994	0.201686	0.412598	0.720238	-1.38843	365.877	507.994	0.00167034	0.00566813	2.25677	2.25677	365.877	162.124
Slc38a6	1.01092e-05	3.42317e-05	2.68179	2.68179	327.841	122.247	0.384439	0.596741	1.21612	1.21612	148.666	122.247	0.000390233	0.00194302	0.453471	-2.20521	148.666	327.841
Ablim1	1.03183e-05	3.48736e-05	0.294142	-3.39972	830.833	2824.6	0.747618	0.854984	0.914692	-1.09326	2583.64	2824.6	4.33669e-05	0.000455304	3.1097	3.1097	2583.64	830.833
Bace2	1.0477e-05	3.53266e-05	0.241141	-4.14695	68.1108	282.452	0.378993	0.592007	0.75518	-1.32419	213.302	282.452	0.000411544	0.0020134	3.1317	3.1317	213.302	68.1108
Heg1	1.0519e-05	3.54431e-05	0.193463	-5.16894	389.586	2013.74	0.552808	0.727017	0.801779	-1.24723	1614.58	2013.74	0.000137144	0.000926157	4.14435	4.14435	1614.58	389.586
Epas1	1.05771e-05	3.55887e-05	0.144958	-6.89856	5398.5	37241.9	0.483504	0.677886	0.735533	-1.35956	27392.7	37241.9	0.000211831	0.00124191	5.07412	5.07412	27392.7	5398.5
Prss23	1.06056e-05	3.56676e-05	0.419807	-2.38205	548.311	1306.1	0.775355	0.872581	0.94548	-1.05766	1234.89	1306.1	3.80388e-05	0.000417755	2.25218	2.25218	1234.89	548.311
Cd22	1.06584e-05	3.58118e-05	0.297238	-3.36431	104.174	350.473	0.176653	0.382426	0.691353	-1.44644	242.301	350.473	0.00222808	0.00704304	2.32592	2.32592	242.301	104.174
Tmod2	1.06737e-05	3.58546e-05	0.147848	-6.7637	146.21	988.92	0.634468	0.783307	0.814064	-1.22841	805.044	988.92	8.54226e-05	0.000689451	5.50608	5.50608	805.044	146.21
Bicc1	1.07243e-05	3.60162e-05	0.262157	-3.8145	221.639	845.442	0.517668	0.702568	0.822011	-1.21653	694.962	845.442	0.000172429	0.00107277	3.13556	3.13556	694.962	221.639
Kcnb1	1.07814e-05	3.61764e-05	0.16422	-6.0894	47.953	292.005	0.263445	0.481074	0.634925	-1.57499	185.401	292.005	0.00100136	0.00385718	3.86631	3.86631	185.401	47.953
Shroom2	1.08427e-05	3.63454e-05	0.303323	-3.29681	92.5977	305.277	0.388389	0.599774	0.79342	-1.26037	242.213	305.277	0.000398124	0.00196835	2.61575	2.61575	242.213	92.5977
Kif9	1.08606e-05	3.638e-05	0.250229	-3.99634	38.3671	153.328	0.865075	0.925593	0.949022	-1.05372	145.512	153.328	2.33498e-05	0.000314439	3.79262	3.79262	145.512	38.3671
Cbfa2t3	1.09344e-05	3.66016e-05	0.186407	-5.36461	349.768	1876.37	0.333458	0.55074	0.691556	-1.44602	1297.61	1876.37	0.000599822	0.002637	3.70992	3.70992	1297.61	349.768
Lbp	1.09556e-05	3.6664e-05	0.330242	-3.02808	241.779	732.126	0.387349	0.598851	0.805083	-1.24211	589.422	732.126	0.000408273	0.00200503	2.43786	2.43786	589.422	241.779
Arhgap22	1.09849e-05	3.67447e-05	4.74438	4.74438	1144.69	241.273	0.136398	0.333765	1.69554	1.69554	409.088	241.273	0.0036223	0.0103278	0.357378	-2.79816	409.088	1144.69
Atp9a	1.10232e-05	3.68576e-05	0.217468	-4.59839	258.744	1189.81	0.508719	0.696096	0.795541	-1.25701	946.539	1189.81	0.000186788	0.0011326	3.65821	3.65821	946.539	258.744
Tmtc1	1.10238e-05	3.68576e-05	0.150639	-6.63839	241.985	1606.39	0.907194	0.948773	0.951145	-1.05136	1527.91	1606.39	1.87244e-05	0.000277893	6.31407	6.31407	1527.91	241.985
Kctd12	1.10864e-05	3.70354e-05	0.443634	-2.25411	805.791	1816.34	0.971395	0.984299	0.993406	-1.00664	1804.37	1816.34	1.30876e-05	0.00023093	2.23925	2.23925	1804.37	805.791
Chrdl1	1.10873e-05	3.70354e-05	0.171033	-5.84682	53.1775	310.919	0.524266	0.70722	0.776288	-1.28818	241.363	310.919	0.000168518	0.0010549	4.53882	4.53882	241.363	53.1775
Nrxn2	1.11176e-05	3.71104e-05	0.166794	-5.99541	43.2829	259.498	0.321468	0.540067	0.670801	-1.49075	174.072	259.498	0.000648893	0.00280333	4.02173	4.02173	174.072	43.2829
Rps15a-ps6	1.11763e-05	3.72976e-05	3.00114	3.00114	1071.18	356.926	0.128931	0.323686	1.46282	1.46282	522.117	356.926	0.00402598	0.0112501	0.487421	-2.05161	522.117	1071.18
Smpd1	1.12419e-05	3.74905e-05	0.35115	-2.84779	417.868	1190	0.54518	0.721295	0.866112	-1.15459	1030.67	1190	0.000152192	0.000991239	2.4665	2.4665	1030.67	417.868
Adamts4	1.12548e-05	3.75247e-05	10.3544	10.3544	347.441	33.555	0.15237	0.355232	2.14821	2.14821	72.0831	33.555	0.00297567	0.00886938	0.207468	-4.82001	72.0831	347.441
B4galt2	1.13911e-05	3.79084e-05	4.42275	4.42275	654.188	147.914	0.0380818	0.165136	2.02096	2.02096	298.929	147.914	0.020433	0.0412175	0.456946	-2.18844	298.929	654.188
Prrg3	1.17041e-05	3.88599e-05	0.252464	-3.96096	301.289	1193.39	0.644344	0.790176	0.865389	-1.15555	1032.75	1193.39	8.78146e-05	0.000698807	3.42777	3.42777	1032.75	301.289
Gria3	1.17834e-05	3.90868e-05	0.225543	-4.43374	38.1253	169.037	0.524031	0.707129	0.808565	-1.23676	136.678	169.037	0.00017625	0.00108619	3.58496	3.58496	136.678	38.1253
Ap1s3	1.20931e-05	4.00027e-05	0.291844	-3.42648	52.9321	181.371	0.35401	0.570032	0.773888	-1.29218	140.361	181.371	0.000546547	0.00246956	2.65171	2.65171	140.361	52.9321
Pde8a	1.21257e-05	4.01014e-05	0.365746	-2.73414	139.018	380.096	0.633766	0.783244	0.897188	-1.11459	341.018	380.096	9.61283e-05	0.000737504	2.45304	2.45304	341.018	139.018
Podxl2	1.22148e-05	4.03587e-05	0.174197	-5.74061	27.5376	158.083	0.393327	0.603399	0.715789	-1.39706	113.154	158.083	0.000414605	0.00202316	4.10907	4.10907	113.154	27.5376
Rassf7	1.24321e-05	4.10198e-05	0.322852	-3.09739	128.556	398.187	0.721677	0.840052	0.912692	-1.09566	363.422	398.187	5.95619e-05	0.000549536	2.82697	2.82697	363.422	128.556
Mpp7	1.24427e-05	4.10453e-05	0.418717	-2.38825	182.786	436.538	0.710163	0.832815	1.07607	1.07607	469.744	436.538	2.15693e-06	8.89502e-05	2.56991	2.56991	469.744	182.786
Tnfrsf9	1.25886e-05	4.14883e-05	8.51753	8.51753	185.309	21.7562	0.060299	0.213901	2.52484	2.52484	54.9308	21.7562	0.0122184	0.0271542	0.296428	-3.3735	54.9308	185.309
Itpa	1.26352e-05	4.16133e-05	2.93017	2.93017	355.9	121.461	0.149613	0.351323	1.4281	1.4281	173.458	121.461	0.0033999	0.00981973	0.487378	-2.05179	173.458	355.9
Tppp	1.26569e-05	4.16753e-05	0.140539	-7.11546	72.3903	515.09	0.717426	0.837592	0.850775	-1.1754	438.226	515.09	6.18787e-05	0.000563644	6.05365	6.05365	438.226	72.3903
Slc23a2	1.26754e-05	4.17263e-05	0.297946	-3.35631	721.695	2422.24	0.921134	0.956449	0.972953	-1.0278	2356.72	2422.24	1.98475e-05	0.00028686	3.26554	3.26554	2356.72	721.695
Rasgef1a	1.2691e-05	4.17681e-05	0.158503	-6.30903	223.127	1407.71	0.333549	0.55074	0.665562	-1.50249	936.921	1407.71	0.00067431	0.00287869	4.19905	4.19905	936.921	223.127
Togaram2	1.29755e-05	4.25967e-05	0.228298	-4.38023	73.1701	320.502	0.309383	0.528854	0.710965	-1.40654	227.866	320.502	0.000810073	0.00330826	3.11419	3.11419	227.866	73.1701
Otud1	1.30061e-05	4.26876e-05	0.377515	-2.6489	286.47	758.831	0.879939	0.933097	1.03414	1.03414	784.74	758.831	6.48213e-06	0.000160206	2.73935	2.73935	784.74	286.47
Clic4	1.30466e-05	4.28106e-05	0.316927	-3.1553	4093.98	12917.7	0.653598	0.795727	0.888469	-1.12553	11477	12917.7	9.20491e-05	0.000716271	2.80338	2.80338	11477	4093.98
Pdzrn3	1.30733e-05	4.28884e-05	0.229123	-4.36447	103.716	452.663	0.212383	0.425956	0.65779	-1.52024	297.757	452.663	0.00183087	0.00607319	2.8709	2.8709	297.757	103.716
Bex4	1.30981e-05	4.296e-05	0.199427	-5.01437	76.8209	385.209	0.656569	0.797492	0.849483	-1.17719	327.228	385.209	9.01034e-05	0.000708956	4.25962	4.25962	327.228	76.8209
Thyn1	1.33689e-05	4.37476e-05	4.0511	4.0511	421.424	104.027	0.0951764	0.275425	1.71212	1.71212	178.107	104.027	0.00715175	0.0176695	0.422632	-2.36613	178.107	421.424
Sec14l3	1.34477e-05	4.39754e-05	0.156614	-6.38513	4216.11	26920.4	0.756587	0.861523	0.876337	-1.14111	23591.4	26920.4	5.28201e-05	0.000510368	5.59553	5.59553	23591.4	4216.11
Cd79b	1.37091e-05	4.46679e-05	0.205025	-4.87746	89.8474	438.227	0.428353	0.63291	0.750808	-1.3319	329.025	438.227	0.000371328	0.001873	3.66204	3.66204	329.025	89.8474
Tcaf2	1.37094e-05	4.46679e-05	0.242335	-4.12653	35.2933	145.639	0.538412	0.717815	0.821848	-1.21677	119.693	145.639	0.000183977	0.00112031	3.39138	3.39138	119.693	35.2933
Cd248	1.40892e-05	4.57576e-05	2.48446	2.48446	691.429	278.302	0.373187	0.587041	1.20589	1.20589	335.601	278.302	0.000555286	0.00249565	0.485373	-2.06027	335.601	691.429
Ces1d	1.40944e-05	4.57576e-05	0.169974	-5.88324	1048.35	6167.68	0.895247	0.943065	0.947714	-1.05517	5845.2	6167.68	2.54514e-05	0.000328544	5.57564	5.57564	5845.2	1048.35
Caskin2	1.41026e-05	4.57616e-05	0.292781	-3.41552	733.524	2505.36	0.488247	0.681953	0.822171	-1.21629	2059.84	2505.36	0.000262628	0.00145498	2.80814	2.80814	2059.84	733.524
Zcchc3	1.42907e-05	4.6288e-05	0.231085	-4.32742	42.6199	184.434	0.633695	0.783225	0.853752	-1.1713	157.461	184.434	0.000110228	0.000810152	3.69454	3.69454	157.461	42.6199
Clec3b	1.44588e-05	4.68005e-05	0.216246	-4.62436	316.628	1464.2	0.515475	0.700955	0.795212	-1.25753	1164.35	1464.2	0.000226694	0.00130333	3.67735	3.67735	1164.35	316.628
Slc30a1	1.46531e-05	4.7376e-05	0.270239	-3.70043	290.97	1076.71	0.808667	0.892015	0.929711	-1.0756	1001.03	1076.71	4.27808e-05	0.000450142	3.44033	3.44033	1001.03	290.97
Hspb11	1.49658e-05	4.8256e-05	2.81981	2.81981	160.62	56.9615	0.278144	0.496507	1.30047	1.30047	74.0765	56.9615	0.00115353	0.00427865	0.46119	-2.1683	74.0765	160.62
Fhdc1	1.49994e-05	4.83319e-05	0.18711	-5.34444	148.194	792.015	0.940872	0.967372	0.971804	-1.02901	769.683	792.015	2.09479e-05	0.000293346	5.19375	5.19375	769.683	148.194
Lyz1	1.51207e-05	4.86567e-05	0.191411	-5.22437	779.322	4071.47	0.34908	0.565704	0.69941	-1.42978	2847.63	4071.47	0.000696252	0.00294687	3.65398	3.65398	2847.63	779.322
Rnf186	1.51746e-05	4.87974e-05	0.18516	-5.40072	54.2694	293.094	0.426583	0.631338	0.735839	-1.35899	215.67	293.094	0.00040612	0.00199848	3.97407	3.97407	215.67	54.2694
Scd1	1.52677e-05	4.90636e-05	0.280174	-3.56921	7533.99	26890.4	0.0886025	0.265213	0.605987	-1.6502	16295.2	26890.4	0.00873628	0.0206946	2.1629	2.1629	16295.2	7533.99
Numb	1.55742e-05	5.00039e-05	0.350412	-2.85378	533.678	1523	0.602779	0.7626	0.881592	-1.13431	1342.66	1523	0.00014445	0.000957423	2.51587	2.51587	1342.66	533.678
Haus7	1.5597e-05	5.00657e-05	3.42814	3.42814	414.692	120.967	0.10438	0.289305	1.59135	1.59135	192.501	120.967	0.00693518	0.0172692	0.464202	-2.15423	192.501	414.692
Mid1ip1	1.56408e-05	5.01838e-05	0.251163	-3.98148	936.478	3728.57	0.376537	0.590233	0.753807	-1.3266	2810.62	3728.57	0.000591182	0.00260944	3.00127	3.00127	2810.62	936.478
St6galnac2	1.60766e-05	5.13632e-05	0.214293	-4.66651	128.27	598.572	0.413302	0.620135	0.747742	-1.33736	447.578	598.572	0.000469371	0.00221527	3.48934	3.48934	447.578	128.27
Adcy4	1.61674e-05	5.16189e-05	0.225879	-4.42715	309.705	1371.11	0.397674	0.60701	0.747392	-1.33799	1024.76	1371.11	0.000525418	0.00240368	3.30882	3.30882	1024.76	309.705
Ptges	1.63681e-05	5.22012e-05	3.61009	3.61009	2233.24	618.611	0.242664	0.458661	1.41663	1.41663	876.345	618.611	0.0016796	0.00569418	0.392409	-2.54836	876.345	2233.24
H2-Q7	1.66553e-05	5.30344e-05	0.292781	-3.41553	387.993	1325.2	0.391367	0.601618	0.783518	-1.2763	1038.32	1325.2	0.000561764	0.00251764	2.67613	2.67613	1038.32	387.993
Cyp39a1	1.68672e-05	5.36313e-05	0.289694	-3.45191	105.257	363.339	0.965637	0.980853	1.01236	1.01236	367.832	363.339	1.39361e-05	0.00023912	3.49459	3.49459	367.832	105.257
Slco4c1	1.68689e-05	5.36313e-05	0.137676	-7.26344	21.304	154.74	0.657768	0.798292	0.818808	-1.22129	126.702	154.74	0.000110747	0.00081152	5.94736	5.94736	126.702	21.304
Rnaseh2a	1.69056e-05	5.3736e-05	3.2586	3.2586	470.451	144.372	0.108512	0.294626	1.55567	1.55567	224.596	144.372	0.00692237	0.0172487	0.477406	-2.09466	224.596	470.451
Acss2	1.70364e-05	5.40916e-05	0.289566	-3.45345	130.526	450.766	0.940294	0.967055	0.978803	-1.02166	441.211	450.766	2.38529e-05	0.000316932	3.38025	3.38025	441.211	130.526
Fry	1.73767e-05	5.50378e-05	0.250745	-3.98811	192.679	768.424	0.55625	0.729133	0.828034	-1.20768	636.281	768.424	0.000208119	0.00122559	3.30229	3.30229	636.281	192.679
Crybg3	1.75181e-05	5.54488e-05	0.357891	-2.79415	383.248	1070.85	0.987463	0.993293	0.99626	-1.00375	1066.85	1070.85	1.88302e-05	0.000277893	2.7837	2.7837	1066.85	383.248
Tgoln2	1.75573e-05	5.55483e-05	0.0124855	-80.0931	0.355396	28.4648	0.0844461	0.258376	3.99228	3.99228	113.639	28.4648	1.48516e-08	6.64145e-06	319.754	319.754	113.639	0.355396
Clip1	1.77542e-05	5.61339e-05	0.399417	-2.50365	924.403	2314.38	0.718427	0.838009	0.925905	-1.08002	2142.9	2314.38	8.46051e-05	0.000686337	2.31814	2.31814	2142.9	924.403
Aph1b	1.78774e-05	5.64613e-05	0.409425	-2.44245	119.063	290.805	0.85569	0.920256	0.963328	-1.03807	280.141	290.805	4.00049e-05	0.000431539	2.35288	2.35288	280.141	119.063
Dpysl3	1.79383e-05	5.66036e-05	3.09262	3.09262	2923.71	945.383	0.305858	0.525184	1.30956	1.30956	1238.04	945.383	0.00109251	0.00412036	0.423447	-2.36157	1238.04	2923.71
Dnah9	1.80045e-05	5.68e-05	0.127178	-7.86296	46.6291	366.643	0.413506	0.62026	0.677133	-1.47681	248.266	366.643	0.000510107	0.00235962	5.32427	5.32427	248.266	46.6291
Wdr63	1.82016e-05	5.73837e-05	0.116549	-8.58007	22.2031	190.504	0.273789	0.491892	0.582782	-1.71591	111.023	190.504	0.00135459	0.00484254	5.00031	5.00031	111.023	22.2031
Spag6l	1.85704e-05	5.8328e-05	0.170684	-5.85877	35.4111	207.466	0.71868	0.838069	0.863717	-1.15779	179.192	207.466	8.69828e-05	0.000697325	5.06032	5.06032	179.192	35.4111
Cacng7	1.86788e-05	5.86229e-05	2.43363	2.43363	184.38	75.7632	0.500748	0.691088	1.15223	1.15223	87.2966	75.7632	0.000309518	0.00163475	0.473461	-2.11211	87.2966	184.38
Lrig3	1.90256e-05	5.96123e-05	0.374414	-2.67084	71.7414	191.61	0.207909	0.420401	0.752224	-1.32939	144.134	191.61	0.00248355	0.00766933	2.00907	2.00907	144.134	71.7414
Tox2	1.90842e-05	5.97713e-05	0.241696	-4.13743	67.1949	278.015	0.496633	0.687941	0.79983	-1.25027	222.364	278.015	0.00031899	0.00167051	3.30924	3.30924	222.364	67.1949
Galk1	1.91253e-05	5.98868e-05	3.37043	3.37043	1464.94	434.645	0.106952	0.292634	1.58182	1.58182	687.53	434.645	0.00772308	0.0187604	0.469324	-2.13072	687.53	1464.94
Apc2	1.91586e-05	5.9978e-05	3.72319	3.72319	485.263	130.335	0.415467	0.621488	1.28584	1.28584	167.591	130.335	0.000536469	0.00243959	0.34536	-2.89553	167.591	485.263
Pcolce	1.9271e-05	6.02772e-05	2.072	2.072	3792.1	1830.16	0.767665	0.868334	0.950835	-1.05171	1740.18	1830.16	4.92508e-06	0.000138307	0.458896	-2.17914	1740.18	3792.1
Snrk	1.93401e-05	6.04464e-05	0.361206	-2.7685	1218.32	3372.91	0.413099	0.620103	0.822932	-1.21517	2775.67	3372.91	0.000551715	0.0024835	2.27829	2.27829	2775.67	1218.32
Cep85l	1.94133e-05	6.06294e-05	0.353761	-2.82677	208.962	590.688	0.986456	0.992909	1.00411	1.00411	593.117	590.688	1.80444e-05	0.000274477	2.83839	2.83839	593.117	208.962
Lhfpl2	1.99339e-05	6.21199e-05	3.93508	3.93508	688.978	175.086	0.0714436	0.234863	1.78572	1.78572	312.655	175.086	0.0136776	0.0297637	0.453795	-2.20364	312.655	688.978
Kcna2	2.00136e-05	6.23411e-05	0.14833	-6.74174	34.1257	230.066	0.2764	0.494774	0.618242	-1.61749	142.237	230.066	0.00144517	0.00507745	4.16803	4.16803	142.237	34.1257
Rgs6	2.00901e-05	6.25249e-05	0.152666	-6.55025	31.8546	208.656	0.336034	0.552781	0.658312	-1.51904	137.36	208.656	0.000930326	0.00367052	4.31211	4.31211	137.36	31.8546
Il16	2.04308e-05	6.34747e-05	0.364988	-2.73982	176.896	484.662	0.259753	0.477831	0.76725	-1.30336	371.857	484.662	0.00171152	0.00577229	2.10212	2.10212	371.857	176.896
Prkar1b	2.05628e-05	6.38434e-05	0.292036	-3.42424	120.864	413.867	0.370726	0.58497	0.773481	-1.29286	320.118	413.867	0.000760795	0.00315282	2.64858	2.64858	320.118	120.864
Efnb1	2.06777e-05	6.4172e-05	0.176603	-5.66243	424.057	2401.19	0.481788	0.676583	0.751181	-1.33124	1803.73	2401.19	0.000378538	0.00190023	4.25351	4.25351	1803.73	424.057
Dynlrb2	2.06879e-05	6.41898e-05	0.189423	-5.2792	52.8934	279.235	0.386821	0.598486	0.715564	-1.3975	199.811	279.235	0.000680349	0.00289842	3.77761	3.77761	199.811	52.8934
Atp1b1	2.08061e-05	6.45007e-05	0.285284	-3.50528	1524.24	5342.89	0.768462	0.86876	0.916951	-1.09057	4899.17	5342.89	7.4399e-05	0.000634854	3.21417	3.21417	4899.17	1524.24
Tipin	2.08438e-05	6.46035e-05	3.36087	3.36087	527.605	156.985	0.180138	0.386474	1.46645	1.46645	230.211	156.985	0.00352499	0.0101012	0.436332	-2.29183	230.211	527.605
Kcnj2	2.0851e-05	6.46118e-05	0.388239	-2.57573	127.418	328.195	0.533084	0.713938	0.871852	-1.14698	286.137	328.195	0.000278719	0.00151423	2.24566	2.24566	286.137	127.418
Fzd3	2.08767e-05	6.46634e-05	0.17449	-5.73098	31.1614	178.586	0.724451	0.842113	0.867503	-1.15273	154.924	178.586	9.37533e-05	0.000726372	4.97165	4.97165	154.924	31.1614
Elf5	2.10168e-05	6.50412e-05	0.191285	-5.22779	61.1906	319.892	0.453995	0.654181	0.74941	-1.33438	239.73	319.892	0.000449571	0.0021466	3.91776	3.91776	239.73	61.1906
Fzd4	2.17682e-05	6.72647e-05	0.17539	-5.70156	187.801	1070.76	0.765267	0.867154	0.885101	-1.12981	947.729	1070.76	7.88559e-05	0.000658359	5.04646	5.04646	947.729	187.801
Map7	2.18302e-05	6.74273e-05	0.188358	-5.30904	103.436	549.144	0.681918	0.814748	0.851909	-1.17383	467.821	549.144	0.000124688	0.000873877	4.52282	4.52282	467.821	103.436
Serf1	2.18586e-05	6.75005e-05	4.90971	4.90971	202.659	41.2772	0.11859	0.309467	1.80106	1.80106	74.3428	41.2772	0.00706317	0.0175202	0.366837	-2.726	74.3428	202.659
Tmem245	2.19142e-05	6.76576e-05	0.371064	-2.69495	156.477	421.697	0.545908	0.722036	0.869411	-1.1502	366.628	421.697	0.000270398	0.00148358	2.34302	2.34302	366.628	156.477
Chad	2.19494e-05	6.77515e-05	0.127185	-7.86259	56.0294	440.536	0.188335	0.395925	0.529933	-1.88703	233.455	440.536	0.00334021	0.00969167	4.16664	4.16664	233.455	56.0294
Atp2c2	2.25149e-05	6.93028e-05	0.323549	-3.09072	53.3995	165.043	0.407195	0.614938	0.805268	-1.24182	132.904	165.043	0.000634781	0.00275476	2.48886	2.48886	132.904	53.3995
Ccdc146	2.25368e-05	6.93255e-05	0.153216	-6.52674	31.8972	208.185	0.296947	0.515763	0.63427	-1.57662	132.045	208.185	0.0013523	0.00483923	4.13971	4.13971	132.045	31.8972
Mtm1	2.26346e-05	6.95813e-05	0.368988	-2.71012	74.7818	202.668	0.724476	0.842113	0.921704	-1.08495	186.799	202.668	0.000101941	0.000765361	2.49793	2.49793	186.799	74.7818
Pcyox1l	2.27655e-05	6.99237e-05	2.17385	2.17385	182.005	83.7248	0.729932	0.844544	1.06637	1.06637	89.2816	83.7248	0.000101544	0.000763177	0.490544	-2.03856	89.2816	182.005
Epn3	2.29728e-05	7.0515e-05	0.282058	-3.54537	306.105	1085.26	0.631109	0.781581	0.866644	-1.15388	940.532	1085.26	0.000173835	0.00107834	3.07258	3.07258	940.532	306.105
Clmn	2.30725e-05	7.07756e-05	0.222939	-4.48553	84.6477	379.69	0.599307	0.760021	0.831248	-1.20301	315.616	379.69	0.000207552	0.00122275	3.72859	3.72859	315.616	84.6477
Hip1r	2.32578e-05	7.13133e-05	0.392424	-2.54826	379.992	968.318	0.460244	0.658939	0.849853	-1.17667	822.929	968.318	0.000476676	0.00224064	2.16565	2.16565	822.929	379.992
Map3k5	2.32671e-05	7.13266e-05	0.299382	-3.34021	225.321	752.619	0.414036	0.620734	0.793021	-1.261	596.843	752.619	0.000636161	0.00275779	2.64886	2.64886	596.843	225.321
Fbxo17	2.33164e-05	7.14624e-05	3.28629	3.28629	186.092	56.6268	0.118794	0.309575	1.55538	1.55538	88.0764	56.6268	0.00739847	0.0181226	0.473295	-2.11285	88.0764	186.092
Notch4	2.35561e-05	7.21045e-05	0.308132	-3.24537	668.895	2170.81	0.36703	0.58151	0.778177	-1.28505	1689.27	2170.81	0.000878502	0.00352041	2.52547	2.52547	1689.27	668.895
Fat1	2.37125e-05	7.25055e-05	0.347768	-2.87548	425.935	1224.77	0.356123	0.572663	0.794523	-1.25862	973.107	1224.77	0.000949871	0.00371892	2.28464	2.28464	973.107	425.935
Vtn	2.37804e-05	7.26665e-05	0.122235	-8.18097	37.4443	306.331	0.402683	0.610812	1.50921	1.50921	462.316	306.331	4.29366e-07	3.97244e-05	12.3468	12.3468	462.316	37.4443
Tmsb10	2.384e-05	7.28049e-05	2.52553	2.52553	8282.35	3279.44	0.718713	0.838069	1.08219	1.08219	3549	3279.44	0.000110944	0.000812121	0.428501	-2.33371	3549	8282.35
Epb41l4a	2.38409e-05	7.28049e-05	0.355348	-2.81414	140.542	395.506	0.870106	0.928354	0.961085	-1.04049	380.115	395.506	4.8693e-05	0.00048693	2.70463	2.70463	380.115	140.542
Neurl1b	2.40665e-05	7.33888e-05	0.321704	-3.10845	92.7371	288.269	0.286484	0.504813	0.753266	-1.32755	217.143	288.269	0.00156417	0.00539615	2.34149	2.34149	217.143	92.7371
Arxes2	2.42752e-05	7.38878e-05	0.215839	-4.63307	51.5878	239.01	0.861427	0.923397	0.939335	-1.06458	224.51	239.01	5.17398e-05	0.000505736	4.35201	4.35201	224.51	51.5878
Faah	2.42755e-05	7.38878e-05	0.202675	-4.93401	85.4571	421.646	0.607563	0.766011	0.824636	-1.21266	347.705	421.646	0.000207355	0.0012221	4.06877	4.06877	347.705	85.4571
Cd74	2.42885e-05	7.38878e-05	0.354497	-2.8209	6264.38	17671.2	0.226111	0.440585	0.742814	-1.34623	13126.4	17671.2	0.00260325	0.00796819	2.09541	2.09541	13126.4	6264.38
Ttc21a	2.43612e-05	7.40774e-05	0.15646	-6.3914	51.9102	331.779	0.590283	0.754663	0.790971	-1.26427	262.428	331.779	0.000228443	0.00131023	5.05541	5.05541	262.428	51.9102
Chic1	2.45787e-05	7.46597e-05	4.18648	4.18648	458.511	109.522	0.0693937	0.231151	1.8546	1.8546	203.119	109.522	0.0160951	0.0339807	0.442998	-2.25735	203.119	458.511
Pgm5	2.49073e-05	7.55456e-05	0.143263	-6.98019	146.491	1022.53	0.46584	0.664073	0.715232	-1.39815	731.347	1022.53	0.000486961	0.002278	4.99245	4.99245	731.347	146.491
Fmod	2.5275e-05	7.65147e-05	0.163763	-6.1064	36.2443	221.322	0.815723	0.895581	1.1037	1.1037	244.273	221.322	8.89315e-06	0.000184169	6.73963	6.73963	244.273	36.2443
Pxmp2	2.55683e-05	7.72881e-05	0.309314	-3.23296	37.5086	121.264	0.836786	0.90872	0.945647	-1.05748	114.673	121.264	6.21335e-05	0.000564527	3.05724	3.05724	114.673	37.5086
Adamts5	2.61112e-05	7.8796e-05	0.244684	-4.0869	70.7794	289.268	0.441632	0.644623	0.774882	-1.29052	224.149	289.268	0.000582658	0.00258417	3.16687	3.16687	224.149	70.7794
Hpgd	2.62537e-05	7.91761e-05	0.152649	-6.55097	959.212	6283.77	0.551053	0.726044	0.766107	-1.3053	4814.04	6283.77	0.000308802	0.00163242	5.01874	5.01874	4814.04	959.212
Rdm1	2.65746e-05	8.00933e-05	0.453545	-2.20485	109.391	241.192	0.899685	0.945333	0.976935	-1.02361	235.628	241.192	4.63343e-05	0.0004753	2.154	2.154	235.628	109.391
Stmn2	2.71004e-05	8.15063e-05	0.163837	-6.10364	106.78	651.749	0.576034	0.743688	0.786675	-1.27117	512.715	651.749	0.000273738	0.00149344	4.80158	4.80158	512.715	106.78
Slc16a7	2.72008e-05	8.17567e-05	0.285937	-3.49727	111.825	391.084	0.538729	0.717915	1.19942	1.19942	469.074	391.084	1.535e-06	7.70731e-05	4.1947	4.1947	469.074	111.825
Ccdc170	2.751e-05	8.25299e-05	0.183561	-5.44777	40.6147	221.26	0.620657	0.774239	0.820839	-1.21827	181.619	221.26	0.000213859	0.00125013	4.47175	4.47175	181.619	40.6147
Drc7	2.76529e-05	8.28546e-05	0.146761	-6.81382	33.449	227.916	0.424886	0.629934	0.697242	-1.43422	158.912	227.916	0.000671996	0.00287138	4.75088	4.75088	158.912	33.449
Lmo7	2.77045e-05	8.29571e-05	0.267103	-3.74387	1275.15	4773.99	0.816523	0.895879	1.07575	1.07575	5135.64	4773.99	9.7157e-06	0.00019445	4.02748	4.02748	5135.64	1275.15
Igf2	2.79651e-05	8.36848e-05	0.282794	-3.53615	50.7851	179.584	0.982193	0.990577	1.00663	1.00663	180.774	179.584	2.55182e-05	0.000328544	3.55959	3.55959	180.774	50.7851
Rarb	2.8044e-05	8.39032e-05	0.137971	-7.24788	18.3379	132.911	0.669034	0.805882	0.820783	-1.21835	109.091	132.911	0.000164755	0.00104229	5.94893	5.94893	109.091	18.3379
Nle1	2.82193e-05	8.43747e-05	4.19869	4.19869	407.626	97.0843	0.103109	0.287173	1.75069	1.75069	169.964	97.0843	0.0104189	0.0238398	0.41696	-2.39831	169.964	407.626
Tom1l1	2.84102e-05	8.49048e-05	0.308274	-3.24387	85.0206	275.796	0.961906	0.978953	1.01336	1.01336	279.479	275.796	2.3134e-05	0.000312604	3.2872	3.2872	279.479	85.0206
Marveld3	2.84912e-05	8.50811e-05	0.288425	-3.46711	49.8088	172.692	0.679995	0.813533	0.886598	-1.12791	153.109	172.692	0.000159635	0.00101981	3.07393	3.07393	153.109	49.8088
Snhg3	2.87852e-05	8.58403e-05	3.61312	3.61312	311.664	86.2588	0.147665	0.348575	1.56279	1.56279	134.804	86.2588	0.00615164	0.0156944	0.432531	-2.31197	134.804	311.664
Zdhhc14	2.87874e-05	8.58403e-05	0.342504	-2.91967	88.0519	257.083	0.378925	0.592007	0.800306	-1.24952	205.745	257.083	0.000941903	0.00369886	2.33663	2.33663	205.745	88.0519
Cd59a	2.88854e-05	8.60968e-05	0.327233	-3.05593	72.6348	221.967	0.389107	0.600156	0.796937	-1.2548	176.894	221.967	0.000881354	0.00352788	2.43538	2.43538	176.894	72.6348
Rap1gap2	2.89242e-05	8.61943e-05	0.354149	-2.82367	82.0597	231.71	0.321227	0.539779	0.78422	-1.27515	181.711	231.71	0.00139703	0.00495208	2.21438	2.21438	181.711	82.0597
Susd2	2.89724e-05	8.632e-05	0.274287	-3.64582	57.5516	209.823	0.255598	0.47296	0.706702	-1.41502	148.282	209.823	0.00227177	0.00716373	2.57651	2.57651	148.282	57.5516
Baiap3	2.90166e-05	8.64337e-05	0.210299	-4.75514	34.4181	163.663	0.511527	0.698069	0.786213	-1.27192	128.674	163.663	0.0004139	0.00202216	3.73855	3.73855	128.674	34.4181
Card10	2.91753e-05	8.67621e-05	0.290014	-3.44811	290.231	1000.75	0.534176	0.714857	0.832313	-1.20147	832.937	1000.75	0.000372231	0.00187505	2.86991	2.86991	832.937	290.231
Adcy2	2.92666e-05	8.69974e-05	0.196716	-5.08347	59.8347	304.168	0.725564	0.842586	0.873496	-1.14483	265.689	304.168	0.000128221	0.000890269	4.44039	4.44039	265.689	59.8347
Tekt1	2.94464e-05	8.74772e-05	0.195408	-5.1175	35.3047	180.672	0.276909	0.495198	0.657995	-1.51977	118.881	180.672	0.00193335	0.00632949	3.36729	3.36729	118.881	35.3047
S1pr1	2.9556e-05	8.77664e-05	0.253656	-3.94235	1157.38	4562.8	0.848822	0.915687	0.939357	-1.06456	4286.09	4562.8	6.71136e-05	0.000591741	3.70327	3.70327	4286.09	1157.38
[truncated: 21 more rows]

## Sheet: 2
Gene symbol	P-value (Tumor + HBSS vs. Tumor-Free)	FDR step up (Tumor + HBSS vs. Tumor-Free)	Ratio (Tumor + HBSS vs. Tumor-Free)	Fold change (Tumor + HBSS vs. Tumor-Free)	LSMean(Tumor + HBSS) (Tumor + HBSS vs. Tumor-Free)	LSMean(Tumor-Free) (Tumor + HBSS vs. Tumor-Free)	P-value (Tumor + TIMP2 vs. Tumor-Free)	FDR step up (Tumor + TIMP2 vs. Tumor-Free)	Ratio (Tumor + TIMP2 vs. Tumor-Free)	Fold change (Tumor + TIMP2 vs. Tumor-Free)	LSMean(Tumor + TIMP2) (Tumor + TIMP2 vs. Tumor-Free)	LSMean(Tumor-Free) (Tumor + TIMP2 vs. Tumor-Free)	P-value (Tumor + TIMP2 vs. Tumor + HBSS)	FDR step up (Tumor + TIMP2 vs. Tumor + HBSS)	Ratio (Tumor + TIMP2 vs. Tumor + HBSS)	Fold change (Tumor + TIMP2 vs. Tumor + HBSS)	LSMean(Tumor + TIMP2) (Tumor + TIMP2 vs. Tumor + HBSS)	LSMean(Tumor + HBSS) (Tumor + TIMP2 vs. Tumor + HBSS)
Tgoln2	1.15291e-09	1.25497e-08	0.00234749	-425.987	0.206244	87.8573	0.329712	0.414118	0.471764	-2.1197	41.4479	87.8573	1.01497e-07	3.79628e-05	200.965	200.965	41.4479	0.206244
Ms4a1	2.34419e-18	3.00615e-16	0.0195412	-51.174	6.22694	318.657	0.0744871	0.119901	0.477904	-2.09247	152.288	318.657	1.37014e-12	3.68978e-09	24.4563	24.4563	152.288	6.22694		MT2 TISSUE DE GENES
Cd19	2.77791e-12	6.75598e-11	0.0300423	-33.2864	6.97819	232.279	0.285786	0.367677	0.603532	-1.65691	140.188	232.279	2.31177e-09	2.0752e-06	20.0894	20.0894	140.188	6.97819		HBSS vs Tumor-Free	rTimp2 vs HBSS
Fcmr	3.86213e-14	1.72769e-12	0.0199992	-50.002	4.86296	243.158	0.0363751	0.0666927	0.368351	-2.7148	89.5674	243.158	1.923e-08	9.9589e-06	18.4183	18.4183	89.5674	4.86296		FDR 0.0001	FDR 0.05
Fcer2a	2.48946e-12	6.16186e-11	0.018358	-54.4722	3.66352	199.56	0.0380259	0.0689959	0.338106	-2.95765	67.4725	199.56	3.61438e-07	9.54267e-05	18.4174	18.4174	67.4725	3.66352		FC 2	FC 2
Gzma	9.40498e-14	3.67067e-12	0.0235888	-42.393	4.96592	210.521	0.0563056	0.0953175	0.413269	-2.41973	87.0015	210.521	1.37541e-08	8.0521e-06	17.5197	17.5197	87.0015	4.96592		at least 200 counts
H2-Ob	1.8173e-17	1.94206e-15	0.0371622	-26.9091	13.0002	349.824	0.0834849	0.131808	0.52912	-1.88993	185.099	349.824	7.4805e-12	1.67875e-08	14.2381	14.2381	185.099	13.0002
Cd79a	2.83407e-13	9.52119e-12	0.0402955	-24.8166	21.3712	530.362	0.131578	0.192625	0.523172	-1.91142	277.471	530.362	5.75971e-09	4.30858e-06	12.9834	12.9834	277.471	21.3712
Ly6d	1.65311e-07	9.68629e-07	0.0736325	-13.581	9.70869	131.853	0.84171	0.879804	0.90885	-1.10029	119.835	131.853	4.65841e-07	0.00011201	12.3431	12.3431	119.835	9.70869
Pou2af1	1.69548e-08	1.31583e-07	0.0519865	-19.2358	8.80628	169.396	0.36433	0.448296	0.633337	-1.57894	107.285	169.396	1.91329e-06	0.000301989	12.1827	12.1827	107.285	8.80628
Slc7a10	7.53954e-13	2.19266e-11	0.0153238	-65.2581	6.23463	406.86	0.00242629	0.00720397	0.185002	-5.40534	75.2701	406.86	2.04008e-05	0.00169566	12.0729	12.0729	75.2701	6.23463
Scube2	1.16814e-17	1.29991e-15	0.0110603	-90.4132	9.87501	892.832	6.08729e-05	0.000350279	0.130379	-7.66994	116.407	892.832	2.95445e-06	0.000390017	11.788	11.788	116.407	9.87501
Ciita	7.35426e-28	7.07322e-25	0.0391754	-25.5262	18.2399	465.596	0.0013748	0.00451945	0.410231	-2.43765	191.002	465.596	2.72133e-15	1.30432e-11	10.4716	10.4716	191.002	18.2399
Spib	4.22678e-12	9.61379e-11	0.0478169	-20.9131	10.9876	229.785	0.0912786	0.142237	0.492672	-2.02975	113.209	229.785	1.14099e-07	4.15227e-05	10.3033	10.3033	113.209	10.9876
Hydin	6.0058e-12	1.32354e-10	0.0265998	-37.5943	7.82722	294.259	0.00773627	0.0185983	0.260894	-3.83297	76.7706	294.259	1.59123e-05	0.00142449	9.80815	9.80815	76.7706	7.82722
Glp1r	6.25127e-14	2.582e-12	0.0189935	-52.6495	5.51344	290.28	0.000678786	0.00254663	0.185448	-5.39235	53.8318	290.28	1.78809e-05	0.00154337	9.76374	9.76374	53.8318	5.51344
Actc1	4.61244e-07	2.36777e-06	0.028299	-35.3369	53.9973	1908.1	0.0543394	0.0926412	0.257729	-3.88005	491.772	1908.1	0.00178789	0.0360388	9.10734	9.10734	491.772	53.9973
Cd79b	1.09821e-10	1.63603e-09	0.0574631	-17.4025	23.256	404.712	0.127948	0.188286	0.516701	-1.93535	209.115	404.712	7.23305e-07	0.00015843	8.99188	8.99188	209.115	23.256
Ttc21a	6.54688e-11	1.0507e-09	0.0307541	-32.516	11.246	365.674	0.0116488	0.0260463	0.270847	-3.69212	99.0419	365.674	4.70223e-05	0.00295867	8.80686	8.80686	99.0419	11.246
Slco4c1	1.9505e-14	9.83649e-13	0.0374828	-26.6789	6.514	173.787	0.00203241	0.0062338	0.294749	-3.39272	51.2234	173.787	1.84375e-06	0.000301989	7.86358	7.86358	51.2234	6.514
Ntrk2	9.05432e-12	1.89606e-10	0.037192	-26.8875	17.224	463.112	0.0088861	0.0208452	0.291061	-3.4357	134.794	463.112	2.10372e-05	0.00171676	7.82592	7.82592	134.794	17.224
Colq	1.998e-11	3.70565e-10	0.0148158	-67.4957	7.46265	503.697	0.000398333	0.00163923	0.115812	-8.63469	58.3341	503.697	0.00110858	0.0267511	7.81681	7.81681	58.3341	7.46265
P2ry10	5.9128e-09	5.2382e-08	0.172013	-5.81351	25.8512	150.286	0.324433	0.408805	1.33193	1.33193	200.171	150.286	1.24987e-11	2.40422e-08	7.74321	7.74321	200.171	25.8512
Ikzf3	1.34641e-08	1.07211e-07	0.0532478	-18.7801	9.30982	174.84	0.0583684	0.0980941	0.389842	-2.56514	68.1599	174.84	0.000121998	0.0061295	7.32128	7.32128	68.1599	9.30982
Zfp366	2.57894e-09	2.54029e-08	0.0339411	-29.4628	6.00071	176.798	0.0100815	0.0231217	0.248243	-4.02831	43.8889	176.798	0.000493409	0.0159011	7.31394	7.31394	43.8889	6.00071
Plekha6	3.75365e-15	2.23004e-13	0.0235809	-42.4072	25.0073	1060.49	0.000148307	0.000722227	0.168683	-5.92827	178.887	1060.49	3.78279e-05	0.00257249	7.15339	7.15339	178.887	25.0073
Cyyr1	5.04963e-12	1.12572e-10	0.0293062	-34.1225	33.1338	1130.61	0.00183141	0.00572686	0.206604	-4.84018	233.588	1130.61	0.000136153	0.00654751	7.04983	7.04983	233.588	33.1338
Card11	2.19202e-12	5.52726e-11	0.03859	-25.9134	12.8324	332.531	0.00303676	0.00869074	0.264568	-3.77974	87.9773	332.531	3.52215e-05	0.00244463	6.85587	6.85587	87.9773	12.8324
Fgfr4	1.85602e-12	4.81527e-11	0.0240781	-41.5315	15.8089	656.566	0.000499112	0.00197373	0.164534	-6.07776	108.028	656.566	0.000290871	0.010614	6.83335	6.83335	108.028	15.8089
Cd2	1.14028e-15	8.08095e-14	0.065715	-15.2172	17.4937	266.206	0.0120088	0.0266962	0.442176	-2.26154	117.71	266.206	2.33337e-08	1.16366e-05	6.72869	6.72869	117.71	17.4937
Ltb	1.42904e-09	1.51274e-08	0.111618	-8.95912	33.8554	303.315	0.403778	0.487306	0.743423	-1.34513	225.491	303.315	1.71229e-07	5.23998e-05	6.66041	6.66041	225.491	33.8554
H2-DMb2	1.34267e-10	1.96298e-09	0.0969987	-10.3094	29.2537	301.589	0.18613	0.256576	0.625376	-1.59904	188.607	301.589	3.03338e-07	8.16889e-05	6.44727	6.44727	188.607	29.2537
Scn3b	4.76692e-18	5.78257e-16	0.0385603	-25.9334	61.9321	1606.11	0.000172229	0.000816572	0.247035	-4.04801	396.765	1606.11	8.06938e-07	0.000164627	6.40645	6.40645	396.765	61.9321
Cmah	5.46585e-07	2.7544e-06	0.0986097	-10.141	36.9821	375.035	0.294473	0.377052	0.619084	-1.61529	232.178	375.035	7.2206e-05	0.00405714	6.27813	6.27813	232.178	36.9821
Dnah11	1.89334e-10	2.64185e-09	0.0479594	-20.851	9.08992	189.533	0.00783583	0.018794	0.29692	-3.36791	56.2763	189.533	0.000143693	0.00678886	6.19107	6.19107	56.2763	9.08992
Grap2	9.87226e-12	2.02637e-10	0.0790632	-12.6481	21.6896	274.333	0.0360174	0.0661448	0.4681	-2.13629	128.415	274.333	1.96918e-06	0.000301989	5.92058	5.92058	128.415	21.6896
Cfap54	1.78246e-08	1.37383e-07	0.0630755	-15.854	10.056	159.428	0.0372954	0.0680407	0.373308	-2.67875	59.5158	159.428	0.000309532	0.011026	5.91843	5.91843	59.5158	10.056
Adamts8	2.49983e-10	3.37615e-09	0.041743	-23.9561	27.3196	654.471	0.00477345	0.0125155	0.246851	-4.05103	161.557	654.471	0.000409733	0.013805	5.91358	5.91358	161.557	27.3196
Mgl2	2.45521e-10	3.32496e-09	0.0715885	-13.9687	15.4003	215.122	0.0299176	0.0566662	0.416728	-2.39965	89.6474	215.122	2.53276e-05	0.00197131	5.82116	5.82116	89.6474	15.4003
Ptprcap	2.24931e-09	2.25182e-08	0.101569	-9.84552	19.7032	193.988	0.153459	0.218615	0.58875	-1.69852	114.21	193.988	4.62433e-06	0.000587421	5.79655	5.79655	114.21	19.7032
Tent5c	9.92194e-10	1.10504e-08	0.0764182	-13.0859	22.3974	293.09	0.0453952	0.0798075	0.438712	-2.2794	128.582	293.09	3.44247e-05	0.0024017	5.74094	5.74094	128.582	22.3974
Sh3rf3	2.31436e-14	1.1332e-12	0.0322213	-31.0354	6.45147	200.224	5.47204e-05	0.00032119	0.183594	-5.44681	36.7598	200.224	0.000131518	0.00640877	5.6979	5.6979	36.7598	6.45147
Chst3	3.33902e-15	2.02522e-13	0.0293798	-34.037	23.558	801.844	3.88934e-05	0.000239132	0.163818	-6.10434	131.356	801.844	0.000130406	0.00638514	5.57587	5.57587	131.356	23.558
Lrat	2.60529e-10	3.4871e-09	0.0348988	-28.6543	35.1525	1007.27	0.0017472	0.00551606	0.192544	-5.19363	193.943	1007.27	0.00131542	0.0300332	5.51721	5.51721	193.943	35.1525
Ndnf	1.8442e-17	1.95528e-15	0.0414865	-24.1043	76.3949	1841.44	5.31723e-05	0.000313333	0.22303	-4.48371	410.696	1841.44	7.17612e-06	0.000792021	5.37597	5.37597	410.696	76.3949
Rasgrp1	4.08465e-14	1.8092e-12	0.0701252	-14.2602	11.3983	162.543	0.00304954	0.00871807	0.375932	-2.66005	61.105	162.543	2.19341e-06	0.000317572	5.36087	5.36087	61.105	11.3983
Prom1	2.54754e-10	3.42685e-09	0.0614619	-16.2703	27.4791	447.092	0.0100724	0.0231127	0.327203	-3.0562	146.29	447.092	0.00015555	0.00719754	5.32368	5.32368	146.29	27.4791
Hlf	1.02665e-05	3.74428e-05	0.0975292	-10.2533	42.1189	431.86	0.197633	0.269754	0.509199	-1.96387	219.902	431.86	0.00175029	0.0356007	5.22099	5.22099	219.902	42.1189
Pigr	9.35624e-13	2.65225e-11	0.0530299	-18.8573	55.0253	1037.63	0.00144831	0.0047162	0.27299	-3.66314	283.262	1037.63	6.96474e-05	0.00395697	5.14784	5.14784	283.262	55.0253
Muc5b	2.08791e-10	2.87756e-09	0.0697518	-14.3366	81.6698	1170.86	0.0131656	0.0288013	0.356001	-2.80898	416.828	1170.86	0.000101677	0.0052455	5.10382	5.10382	416.828	81.6698
Cnn1	5.33233e-09	4.79945e-08	0.0443803	-22.5325	35.5984	802.123	0.00502452	0.0130558	0.226498	-4.41505	181.679	802.123	0.0022924	0.0418822	5.10357	5.10357	181.679	35.5984
Iqca	9.59635e-08	6.00162e-07	0.0547775	-18.2557	10.366	189.238	0.0152343	0.0325378	0.276476	-3.61694	52.3197	189.238	0.00308748	0.0498574	5.04726	5.04726	52.3197	10.366
Gimap3	7.4361e-08	4.79995e-07	0.137739	-7.26012	42.9225	311.623	0.296855	0.379777	0.684596	-1.46072	213.336	311.623	1.38475e-05	0.0012859	4.97025	4.97025	213.336	42.9225
Kera	6.98818e-09	6.06288e-08	90.0463	90.0463	49.4208	0.548837	3.47217e-15	5.02718e-13	446.523	446.523	245.069	0.548837	0.00216699	0.0403746	4.95882	4.95882	245.069	49.4208
Abi3bp	2.77966e-12	6.75598e-11	0.0467914	-21.3714	40.2868	860.987	0.000713065	0.00265599	0.230588	-4.33674	198.533	860.987	0.000280348	0.0103706	4.92799	4.92799	198.533	40.2868
Itga1	3.30393e-16	2.76319e-14	0.0427953	-23.3671	87.5335	2045.4	3.79305e-05	0.000233639	0.205854	-4.85781	421.054	2045.4	4.8383e-05	0.00301504	4.81021	4.81021	421.054	87.5335
Btla	4.95746e-11	8.27165e-10	0.0987721	-10.1243	20.9508	212.113	0.0287073	0.0547435	0.474217	-2.10874	100.588	212.113	9.25179e-06	0.000958272	4.80112	4.80112	100.588	20.9508
H2-Ab1	1.76529e-11	3.33842e-10	0.131503	-7.60437	681.606	5183.18	0.11924	0.177509	0.625388	-1.59901	3241.5	5183.18	2.36708e-07	6.78144e-05	4.75568	4.75568	3241.5	681.606
Ccdc170	5.56146e-11	9.18834e-10	0.0712119	-14.0426	17.3579	243.749	0.00550961	0.0140639	0.337488	-2.96307	82.2625	243.749	0.000122836	0.00614863	4.73921	4.73921	82.2625	17.3579
Ncald	1.67065e-11	3.1818e-10	0.0409282	-24.433	60.6372	1481.55	0.00050374	0.00198853	0.193683	-5.16308	286.951	1481.55	0.00107379	0.0261458	4.73225	4.73225	286.951	60.6372
Hc	7.17533e-16	5.58473e-14	0.0358892	-27.8635	280.255	7808.88	1.52963e-05	0.000109673	0.168587	-5.93166	1316.47	7808.88	0.00017685	0.007782	4.69742	4.69742	1316.47	280.255
Sell	9.00898e-10	1.01681e-08	0.11249	-8.88971	54.4201	483.779	0.0700397	0.113899	0.528065	-1.8937	255.467	483.779	1.49833e-05	0.00136318	4.69435	4.69435	255.467	54.4201
Cyfip2	2.23149e-09	2.23731e-08	0.0881366	-11.346	45.2385	513.278	0.0279582	0.0534979	0.413556	-2.41805	212.269	513.278	0.000145	0.00682668	4.69221	4.69221	212.269	45.2385
Egfl6	3.49976e-18	4.32333e-16	0.0507574	-19.7016	71.1788	1402.33	1.67928e-05	0.000118385	0.231965	-4.311	325.292	1402.33	9.70988e-06	0.000990481	4.57007	4.57007	325.292	71.1788
Eno4	7.75298e-08	4.983e-07	0.0724648	-13.7998	12.4781	172.196	0.0187398	0.0385709	0.3272	-3.05623	56.3425	172.196	0.00214129	0.0402688	4.5153	4.5153	56.3425	12.4781
Trpc6	1.86709e-12	4.82541e-11	0.0585181	-17.0887	18.1365	309.93	0.000582455	0.00224335	0.259723	-3.85025	80.4961	309.93	0.000235835	0.0093267	4.43834	4.43834	80.4961	18.1365
Sox7	2.14101e-12	5.41892e-11	0.0469279	-21.3093	61.5595	1311.79	0.000267711	0.00118062	0.206755	-4.83664	271.219	1311.79	0.00067315	0.0194924	4.40581	4.40581	271.219	61.5595
Cfap52	1.0091e-08	8.28002e-08	0.0719058	-13.9071	12.29	170.919	0.00961391	0.0222808	0.3157	-3.16757	53.959	170.919	0.00137455	0.0307448	4.39046	4.39046	53.959	12.29
Il2rb	7.46739e-06	2.81491e-05	0.184153	-5.43028	28.9891	157.419	0.555852	0.633478	0.803987	-1.2438	126.563	157.419	9.76268e-05	0.00515508	4.36587	4.36587	126.563	28.9891
Car8	1.22926e-07	7.47945e-07	0.0935598	-10.6884	160.838	1719.09	0.0450222	0.0792449	0.408359	-2.44882	702.007	1719.09	0.00100785	0.0252829	4.36469	4.36469	702.007	160.838
Tlcd4	6.42409e-09	5.62787e-08	0.0985173	-10.1505	34.0354	345.476	0.031179	0.0586513	0.428455	-2.33397	148.021	345.476	0.000239898	0.00942836	4.34903	4.34903	148.021	34.0354
Sema4f	2.1365e-10	2.93851e-09	0.0541157	-18.4789	23.5144	434.522	0.00130859	0.00434529	0.234028	-4.27299	101.69	434.522	0.00148711	0.0321857	4.32459	4.32459	101.69	23.5144
Ndn	1.65238e-09	1.71545e-08	0.0679496	-14.7168	15.6574	230.427	0.00451779	0.0119455	0.291072	-3.43558	67.0709	230.427	0.00117885	0.0280445	4.28365	4.28365	67.0709	15.6574
Col4a5	1.61614e-12	4.3263e-11	0.052466	-19.06	75.1648	1432.64	0.000308591	0.00132584	0.223958	-4.46513	320.85	1432.64	0.000513741	0.0163922	4.26863	4.26863	320.85	75.1648
Hgf	7.49949e-16	5.78036e-14	0.0970797	-10.3008	27.7007	285.34	0.00142222	0.00464584	0.410185	-2.43792	117.042	285.34	7.41261e-07	0.00015843	4.22524	4.22524	117.042	27.7007
Gja5	2.62418e-12	6.42448e-11	0.068011	-14.7035	55.5016	816.068	0.00104618	0.00361758	0.287316	-3.48049	234.469	816.068	0.00018207	0.00789318	4.22455	4.22455	234.469	55.5016
Nup210	3.95999e-12	9.06824e-11	0.0685512	-14.5876	42.8213	624.662	0.00112449	0.00383712	0.288614	-3.46484	180.286	624.662	0.000205954	0.00853023	4.2102	4.2102	180.286	42.8213
Cd74	3.99552e-11	6.82737e-10	0.108919	-9.18112	1838.82	16882.5	0.0188404	0.0387306	0.454701	-2.19925	7676.46	16882.5	2.0751e-05	0.00171418	4.17466	4.17466	7676.46	1838.82
Cd22	4.14992e-13	1.31789e-11	0.120378	-8.30717	43.2238	359.067	0.0158784	0.0336963	0.50202	-1.99195	180.259	359.067	1.09616e-06	0.00020703	4.17036	4.17036	180.259	43.2238
Ldlrad1	2.16905e-08	1.62709e-07	0.0740233	-13.5093	33.5637	453.421	0.0104972	0.0239122	0.308136	-3.24532	139.715	453.421	0.00221735	0.0408994	4.16269	4.16269	139.715	33.5637
Bpifb1	9.34534e-09	7.77239e-08	0.0781592	-12.7944	123.197	1576.24	0.0106859	0.0242639	0.323191	-3.09414	509.427	1576.24	0.00139517	0.0310512	4.13504	4.13504	509.427	123.197
Podn	1.63046e-05	5.64083e-05	0.138828	-7.20317	77.976	561.674	0.214031	0.288395	0.567513	-1.76208	318.757	561.674	0.00212997	0.0402244	4.08789	4.08789	318.757	77.976
Ccr7	1.09285e-05	3.95996e-05	0.199085	-5.02297	50.2757	252.533	0.565491	0.642072	0.811811	-1.23181	205.009	252.533	0.000130132	0.00638514	4.07771	4.07771	205.009	50.2757
H2-Eb1	1.79034e-09	1.83462e-08	0.154876	-6.45677	710.604	4588.21	0.136224	0.198256	0.630402	-1.58629	2892.41	4588.21	5.98111e-06	0.00070031	4.07036	4.07036	2892.41	710.604
Dnah10	9.13766e-08	5.75484e-07	0.0828845	-12.065	23.4916	283.426	0.0175334	0.0365348	0.336151	-2.97486	95.2737	283.426	0.0027529	0.0467216	4.05565	4.05565	95.2737	23.4916
Slc9a7	3.29705e-11	5.79566e-10	0.1076	-9.2937	21.7615	202.245	0.00893332	0.0209268	0.426998	-2.34193	86.3583	202.245	4.59221e-05	0.0029167	3.96839	3.96839	86.3583	21.7615
Lrp2	2.02134e-20	3.83343e-18	0.0587049	-17.0344	53.4762	910.933	1.25121e-06	1.30803e-05	0.232015	-4.31007	211.35	910.933	7.7534e-06	0.000835693	3.95222	3.95222	211.35	53.4762
Stk26	2.23931e-05	7.47085e-05	0.182969	-5.4654	25.5287	139.525	0.382192	0.465806	0.709265	-1.40991	98.9601	139.525	0.000739441	0.020458	3.87642	3.87642	98.9601	25.5287
Satb1	9.82679e-08	6.13434e-07	0.10101	-9.90001	27.4077	271.337	0.0235709	0.0465861	0.383197	-2.60962	103.976	271.337	0.00200514	0.0387487	3.79365	3.79365	103.976	27.4077
Cd55	1.34481e-07	8.06949e-07	0.0993775	-10.0626	80.1055	806.073	0.0229063	0.0454513	0.371105	-2.69465	299.138	806.073	0.00265116	0.0457272	3.7343	3.7343	299.138	80.1055
H2-Aa	4.10811e-09	3.79655e-08	0.155662	-6.42419	788.106	5062.94	0.0857934	0.135002	0.58104	-1.72105	2941.77	5062.94	3.14042e-05	0.00229724	3.73271	3.73271	2941.77	788.106
Itgal	1.96718e-14	9.88363e-13	0.0963328	-10.3807	87.6073	909.424	0.000622705	0.00237326	0.354694	-2.81933	322.567	909.424	2.10252e-05	0.00171676	3.68197	3.68197	322.567	87.6073
Muc4	1.44003e-09	1.52317e-08	0.0772671	-12.9421	29.8849	386.774	0.00255955	0.00754144	0.284121	-3.51962	109.891	386.774	0.0021709	0.0403746	3.67713	3.67713	109.891	29.8849
Hhip	3.09633e-25	1.60354e-22	0.0736954	-13.5694	45.8243	621.806	8.899e-08	1.39008e-06	0.270233	-3.70052	168.032	621.806	2.81181e-07	7.74029e-05	3.66688	3.66688	168.032	45.8243
Prr5l	4.32477e-13	1.36058e-11	0.0752716	-13.2852	40.645	539.978	0.000249841	0.00111579	0.275669	-3.62753	148.855	539.978	0.000292506	0.0106421	3.66233	3.66233	148.855	40.645
St8sia4	2.57725e-14	1.24382e-12	0.125424	-7.97297	104.87	836.124	0.00377777	0.0103621	0.457672	-2.18497	382.671	836.124	2.13157e-06	0.000311973	3.64901	3.64901	382.671	104.87
Klhl13	8.2782e-13	2.37667e-11	0.0553588	-18.064	14.7309	266.098	4.35108e-05	0.000262959	0.20164	-4.95933	53.6561	266.098	0.00153794	0.0327663	3.64242	3.64242	53.6561	14.7309
Stbd1	9.75056e-07	4.62945e-06	0.157147	-6.36346	95.4105	607.141	0.130056	0.190659	0.566093	-1.76649	343.698	607.141	0.000704633	0.0201014	3.60231	3.60231	343.698	95.4105
Plscr2	3.93465e-07	2.06953e-06	0.147578	-6.77607	64.1366	434.594	0.0888869	0.139138	0.529113	-1.88996	229.95	434.594	0.000726393	0.0203552	3.58531	3.58531	229.95	64.1366
C6	1.87189e-12	4.82853e-11	0.0576428	-17.3482	32.457	563.071	7.64409e-05	0.000421489	0.205999	-4.85439	115.992	563.071	0.00174374	0.035575	3.57371	3.57371	115.992	32.457
Mfap4	2.85696e-17	2.91431e-15	0.0566941	-17.6385	500.039	8819.95	2.45201e-06	2.30884e-05	0.202339	-4.94219	1784.62	8819.95	0.000179793	0.00786011	3.56897	3.56897	1784.62	500.039
Dhdh	3.67909e-12	8.55595e-11	0.0989787	-10.1032	24.091	243.395	0.00122694	0.00412196	0.351421	-2.84559	85.5341	243.395	0.000156806	0.0072308	3.55047	3.55047	85.5341	24.091
Cped1	1.24472e-10	1.83573e-09	0.0705556	-14.1732	121.512	1722.22	0.000694257	0.00259591	0.248405	-4.02569	427.808	1722.22	0.00227904	0.0417514	3.52069	3.52069	427.808	121.512
Plxnc1	6.00829e-13	1.79383e-11	0.140088	-7.13836	68.5973	489.672	0.00779616	0.0187222	0.488805	-2.0458	239.354	489.672	5.01573e-06	0.000619604	3.48927	3.48927	239.354	68.5973
Pcdh12	1.1102e-31	1.8686e-28	0.0360968	-27.7033	34.0919	944.457	5.85054e-14	6.25219e-12	0.12588	-7.94408	118.888	944.457	1.27018e-05	0.00123667	3.48728	3.48728	118.888	34.0919
Col12a1	1.37712e-10	2.00247e-09	0.0721089	-13.8679	58.0531	805.075	0.000671791	0.00252602	0.250892	-3.98577	201.987	805.075	0.00239219	0.043066	3.47935	3.47935	201.987	58.0531
Syt15	3.02063e-13	1.00675e-11	0.0915598	-10.9218	21.1693	231.208	0.000249758	0.00111579	0.312974	-3.19516	72.362	231.208	0.000202576	0.00844484	3.41824	3.41824	72.362	21.1693
H2-T24	2.82399e-11	5.03643e-10	0.0872388	-11.4628	34.7399	398.217	0.000773145	0.00282815	0.297348	-3.36306	118.409	398.217	0.000865525	0.0228068	3.40844	3.40844	118.409	34.7399
Pamr1	7.20479e-15	3.95969e-13	0.0422421	-23.6731	25.3945	601.165	1.19889e-06	1.25822e-05	0.143654	-6.96115	86.3601	601.165	0.00277325	0.0468776	3.40074	3.40074	86.3601	25.3945
Bcl6b	1.91956e-08	1.46656e-07	0.145955	-6.85141	83.6227	572.933	0.0370665	0.06773	0.492244	-2.03151	282.023	572.933	0.000394434	0.0135141	3.37257	3.37257	282.023	83.6227
H2-Q9	1.71631e-08	1.32851e-07	0.174876	-5.71835	45.5744	260.61	0.0796772	0.126815	0.58688	-1.70393	152.947	260.61	9.51196e-05	0.00504246	3.35598	3.35598	152.947	45.5744
St6galnac3	9.92104e-13	2.77727e-11	0.0589914	-16.9516	18.571	314.809	2.52075e-05	0.000165393	0.195829	-5.10648	61.6489	314.809	0.00271649	0.0464183	3.31962	3.31962	61.6489	18.571
Fam167a	8.19188e-21	1.62211e-18	0.249491	-4.00816	77.26	309.67	0.136735	0.198827	0.809482	-1.23536	250.672	309.67	2.90603e-15	1.30432e-11	3.24453	3.24453	250.672	77.26
Gimap8	1.07417e-09	1.18094e-08	0.0997416	-10.0259	80.6735	808.825	0.00229909	0.00689011	0.318126	-3.14341	257.308	808.825	0.00219499	0.040654	3.1895	3.1895	257.308	80.6735
Tagln	3.35192e-08	2.38676e-07	0.119242	-8.38631	310.042	2600.1	0.0112413	0.0253161	0.377283	-2.65053	980.975	2600.1	0.00279253	0.0470018	3.16401	3.16401	980.975	310.042
Lipo3	5.74945e-09	5.11674e-08	0.129202	-7.7398	61.019	472.274	0.00796112	0.0190504	0.397008	-2.51884	187.497	472.274	0.00144184	0.031625	3.07276	3.07276	187.497	61.019
Acap1	4.32781e-08	2.9762e-07	0.262212	-3.81371	40.8304	155.715	0.353231	0.43736	0.802216	-1.24655	124.917	155.715	5.14919e-06	0.000630308	3.05942	3.05942	124.917	40.8304
H2-DMb1	3.49537e-09	3.3005e-08	0.25171	-3.97283	183.734	729.945	0.249234	0.32744	0.765498	-1.30634	558.771	729.945	1.95891e-06	0.000301989	3.04119	3.04119	558.771	183.734
Gvin1	6.23952e-07	3.10133e-06	0.157337	-6.35579	161.367	1025.61	0.0449897	0.0791981	0.476353	-2.09928	488.554	1025.61	0.00285631	0.0478361	3.0276	3.0276	488.554	161.367
Ccl22	9.52374e-16	6.96941e-14	0.129411	-7.7273	23.8956	184.648	0.000107913	0.000556939	0.390234	-2.56256	72.0561	184.648	1.89046e-05	0.00162134	3.01546	3.01546	72.0561	23.8956
AI504432	3.94045e-13	1.26631e-11	0.145691	-6.86383	54.7777	375.985	0.00154856	0.00498836	0.438216	-2.28198	164.763	375.985	3.66024e-05	0.00250178	3.00784	3.00784	164.763	54.7777
Cldn1	6.9131e-10	8.12968e-09	0.105404	-9.48731	20.2252	191.883	0.00115038	0.00391456	0.31494	-3.1752	60.4318	191.883	0.002935	0.0484421	2.98794	2.98794	60.4318	20.2252
Rasal3	2.49596e-08	1.83852e-07	0.196691	-5.08411	43.8146	222.758	0.063363	0.104711	0.587627	-1.70176	130.899	222.758	0.000187189	0.00800161	2.98756	2.98756	130.899	43.8146
Muc1	6.47238e-12	1.41708e-10	0.0958453	-10.4335	318.04	3318.26	0.000233441	0.00105586	0.285402	-3.50383	947.039	3318.26	0.00140178	0.0311286	2.97773	2.97773	947.039	318.04
Drc3	3.42123e-09	3.23503e-08	0.136147	-7.34501	39.1579	287.615	0.00642908	0.0159425	0.404443	-2.47253	116.324	287.615	0.00131922	0.0300563	2.97064	2.97064	116.324	39.1579
Dennd2d	6.15422e-09	5.42321e-08	0.140547	-7.11508	34.6929	246.843	0.00819736	0.0195117	0.416022	-2.40372	102.692	246.843	0.0013852	0.0308804	2.96003	2.96003	102.692	34.6929
Spn	2.99325e-12	7.14612e-11	0.156064	-6.40761	73.0987	468.388	0.00321215	0.00909794	0.461181	-2.16835	216.012	468.388	5.00643e-05	0.00306416	2.95507	2.95507	216.012	73.0987
Psmb9	1.28459e-05	4.56506e-05	0.278839	-3.58629	99.0354	355.17	0.494469	0.57491	0.820048	-1.21944	291.256	355.17	0.000232104	0.00924641	2.94093	2.94093	291.256	99.0354
Endod1	6.11358e-14	2.54072e-12	0.145342	-6.8803	146.224	1006.07	0.000863146	0.00308938	0.427412	-2.33967	430.004	1006.07	2.80134e-05	0.00215543	2.94072	2.94072	430.004	146.224
Vnn1	2.99054e-14	1.41783e-12	0.0755744	-13.232	20.3313	269.023	5.02941e-06	4.27802e-05	0.221867	-4.50721	59.6874	269.023	0.00173176	0.035572	2.93574	2.93574	59.6874	20.3313
Enox2	2.1294e-12	5.3997e-11	0.131405	-7.61005	32.8017	249.623	0.000713054	0.00265599	0.385522	-2.59388	96.2352	249.623	0.000218695	0.00889646	2.93384	2.93384	96.2352	32.8017
Rnf141	7.57748e-14	3.06565e-12	0.183759	-5.44192	55.697	303.099	0.00515825	0.0133441	0.538758	-1.85612	163.297	303.099	2.36865e-06	0.000330856	2.93188	2.93188	163.297	55.697
Tmem47	2.2236e-10	3.04586e-09	0.107299	-9.31979	78.9185	735.504	0.000748892	0.00275741	0.307993	-3.24682	226.53	735.504	0.00279058	0.0470018	2.87043	2.87043	226.53	78.9185
Serpinb9	1.61792e-10	2.30776e-09	0.190524	-5.24869	359.403	1886.4	0.0191994	0.0393067	0.545815	-1.83212	1029.62	1886.4	4.98906e-05	0.00306416	2.86481	2.86481	1029.62	359.403
Itgb6	4.51562e-12	1.02018e-10	0.0906459	-11.0319	54.1931	597.855	8.18866e-05	0.000445857	0.258624	-3.86662	154.62	597.855	0.00261414	0.045595	2.85313	2.85313	154.62	54.1931
Cd83	2.51482e-05	8.28938e-05	0.431938	-2.31515	91.8565	212.661	0.29517	0.377801	1.22719	1.22719	260.976	212.661	1.5491e-07	4.96633e-05	2.84113	2.84113	260.976	91.8565
Plbd1	9.63991e-11	1.46173e-09	0.225056	-4.44333	123.78	549.996	0.0463184	0.0812715	0.634815	-1.57526	349.146	549.996	7.11312e-06	0.000791555	2.82069	2.82069	349.146	123.78
Plac8	2.75257e-08	2.00451e-07	0.219184	-4.56237	74.9	341.721	0.0721049	0.116675	0.615447	-1.62484	210.311	341.721	0.000163895	0.00740553	2.8079	2.8079	210.311	74.9
Gm1966	1.72873e-12	4.55527e-11	0.163283	-6.12432	65.4946	401.11	0.00192664	0.00596509	0.456405	-2.19104	183.068	401.11	6.82462e-05	0.00393555	2.79517	2.79517	183.068	65.4946
Septin1	6.81579e-08	4.44645e-07	0.184872	-5.40916	39.557	213.97	0.0308741	0.0581589	0.514924	-1.94204	110.178	213.97	0.00112072	0.0269956	2.7853	2.7853	110.178	39.557
Itih4	1.70972e-13	6.2551e-12	0.11093	-9.01468	113.328	1021.62	6.88827e-05	0.000387429	0.307382	-3.25328	314.027	1021.62	0.000655665	0.0191228	2.77095	2.77095	314.027	113.328
Sfrp1	2.98262e-07	1.62398e-06	0.234623	-4.26216	79.8362	340.275	0.118458	0.176569	0.645883	-1.54827	219.778	340.275	0.000355546	0.0122859	2.75286	2.75286	219.778	79.8362
Amz1	1.17699e-06	5.47142e-06	0.278334	-3.5928	54.4431	195.603	0.299801	0.382854	0.764823	-1.30749	149.602	195.603	0.00012843	0.00635053	2.74786	2.74786	149.602	54.4431
Ccr2	4.25445e-06	1.71157e-05	0.479617	-2.085	232.182	484.098	0.0830718	0.131333	1.31502	1.31502	636.599	484.098	2.6213e-10	2.87746e-07	2.74181	2.74181	636.599	232.182
Slc7a2	3.85587e-12	8.84486e-11	0.147877	-6.76239	123.819	837.313	0.000927757	0.00327537	0.404415	-2.47271	338.621	837.313	0.000266949	0.0100404	2.73481	2.73481	338.621	123.819
Chpt1	1.37805e-07	8.24322e-07	0.177318	-5.6396	239.899	1352.94	0.0248873	0.0487784	0.479669	-2.08477	648.962	1352.94	0.00245831	0.0438697	2.70514	2.70514	648.962	239.899
Cytip	3.20157e-06	1.32974e-05	0.229463	-4.35799	215.278	938.179	0.130124	0.190726	0.620691	-1.61111	582.32	938.179	0.00165418	0.034267	2.70497	2.70497	582.32	215.278
Pdgfb	1.04658e-16	9.52176e-15	0.0832333	-12.0144	267.728	3216.6	5.25045e-07	6.25087e-06	0.223434	-4.4756	718.696	3216.6	0.000991775	0.0251492	2.68443	2.68443	718.696	267.728
Sash3	4.32288e-12	9.79926e-11	0.259621	-3.85177	93.5827	360.459	0.0552988	0.0938728	0.693296	-1.44239	249.904	360.459	5.02508e-07	0.00011666	2.67041	2.67041	249.904	93.5827
H2-DMa	1.0988e-12	3.04431e-11	0.231449	-4.3206	175.568	758.559	0.0174781	0.036442	0.616112	-1.62308	467.357	758.559	2.0185e-06	0.000301989	2.66197	2.66197	467.357	175.568
Psd4	1.86594e-08	1.43162e-07	0.301605	-3.3156	98.9197	327.978	0.271035	0.351725	0.793559	-1.26015	260.27	327.978	5.9431e-06	0.00070031	2.63112	2.63112	260.27	98.9197
Nnat	2.41986e-10	3.28462e-09	0.135593	-7.37503	25.1112	185.196	0.000718829	0.00267377	0.353486	-2.82897	65.4642	185.196	0.00265228	0.0457272	2.60697	2.60697	65.4642	25.1112
Lmo2	2.86287e-14	1.36214e-12	0.172325	-5.80298	151.531	879.332	0.000413184	0.00168643	0.444794	-2.24823	391.121	879.332	4.32366e-05	0.00282975	2.58113	2.58113	391.121	151.531
Tcf7	1.98553e-10	2.75336e-09	0.146872	-6.80863	79.0063	537.924	0.00116116	0.00394228	0.378847	-2.63959	203.791	537.924	0.00173567	0.035572	2.57943	2.57943	203.791	79.0063
Trim34a	1.53802e-09	1.60788e-08	0.19688	-5.07925	67.0409	340.517	0.0103606	0.0236411	0.506257	-1.97528	172.389	340.517	0.00047353	0.0155136	2.57141	2.57141	172.389	67.0409
Ptprc	2.443e-13	8.47808e-12	0.243577	-4.10547	428.468	1759.06	0.0147415	0.0316073	0.625954	-1.59756	1101.09	1759.06	1.01654e-06	0.00019608	2.56984	2.56984	1101.09	428.468
Lyz2	1.08288e-07	6.69161e-07	0.328416	-3.04492	19806	60307.8	0.411301	0.494788	0.84182	-1.1879	50768.3	60307.8	7.09605e-06	0.000791555	2.56328	2.56328	50768.3	19806
Wdfy4	4.06228e-12	9.27094e-11	0.170522	-5.86434	108.895	638.596	0.000989866	0.00346286	0.434949	-2.29912	277.757	638.596	0.000253152	0.00971136	2.55069	2.55069	277.757	108.895
Ctsc	3.47359e-14	1.57481e-12	0.279775	-3.5743	1109.22	3964.7	0.0342274	0.0633501	0.701107	-1.42632	2779.68	3964.7	4.64938e-08	1.88306e-05	2.50597	2.50597	2779.68	1109.22
Thy1	4.69333e-09	4.26998e-08	0.194973	-5.12892	61.0643	313.194	0.00917522	0.0214152	0.487894	-2.04963	152.805	313.194	0.00107091	0.0261458	2.50237	2.50237	152.805	61.0643
Tmem229b	1.16623e-24	5.41494e-22	0.246703	-4.05346	104.011	421.605	0.000237467	0.00107035	0.61538	-1.62501	259.447	421.605	3.23555e-11	4.84074e-08	2.49442	2.49442	259.447	104.011
Olfml3	8.56776e-16	6.33873e-14	0.143184	-6.98402	300.762	2100.53	1.83234e-05	0.000127969	0.356568	-2.80451	748.982	2100.53	0.000162239	0.00738025	2.49028	2.49028	748.982	300.762
Pdpn	1.68668e-06	7.54521e-06	0.237818	-4.2049	393.368	1654.08	0.0802065	0.127552	0.592217	-1.68857	979.572	1654.08	0.00236674	0.0428911	2.49021	2.49021	979.572	393.368
Itgax	3.60848e-19	5.52138e-17	0.161121	-6.20652	123.519	766.625	5.55522e-06	4.66341e-05	0.400313	-2.49805	306.89	766.625	9.02301e-06	0.00094182	2.48455	2.48455	306.89	123.519
Nxt2	4.47162e-07	2.3078e-06	0.219501	-4.5558	64.4313	293.536	0.0400771	0.0721153	0.543253	-1.84076	159.464	293.536	0.00264667	0.0457272	2.47495	2.47495	159.464	64.4313
Pik3r3	1.26606e-11	2.5033e-10	0.169468	-5.90081	75.8926	447.828	0.000743378	0.0027416	0.41744	-2.39555	186.941	447.828	0.000619221	0.0186112	2.46324	2.46324	186.941	75.8926
Dock4	4.73547e-13	1.46582e-11	0.117044	-8.54377	130.696	1116.64	2.41412e-05	0.000159657	0.287746	-3.47529	321.308	1116.64	0.00248482	0.0440239	2.45843	2.45843	321.308	130.696
Rcan3	2.24465e-12	5.63885e-11	0.147256	-6.7909	70.9663	481.925	0.000160156	0.000767166	0.36122	-2.7684	174.081	481.925	0.00107202	0.0261458	2.45301	2.45301	174.081	70.9663
Lmbrd2	1.89648e-05	6.44036e-05	0.292506	-3.41874	42.8636	146.54	0.212373	0.286476	0.70306	-1.42235	103.026	146.54	0.0023808	0.0429725	2.40358	2.40358	103.026	42.8636
Igsf10	1.63504e-21	3.73148e-19	0.0840296	-11.9006	41.2632	491.056	2.64939e-10	9.46261e-09	0.200515	-4.98715	98.4642	491.056	0.000948592	0.0243291	2.38625	2.38625	98.4642	41.2632
Arhgap4	2.62825e-07	1.45297e-06	0.299816	-3.33538	71.7963	239.468	0.141845	0.204601	0.712883	-1.40275	170.713	239.468	0.000226053	0.00911318	2.37774	2.37774	170.713	71.7963
Plcb2	1.3764e-10	2.00247e-09	0.197235	-5.0701	53.1165	269.306	0.00223092	0.00672473	0.467835	-2.13751	125.991	269.306	0.000696453	0.0199103	2.37197	2.37197	125.991	53.1165
Atp8b1	4.72415e-10	5.87357e-09	0.172367	-5.80157	60.7176	352.257	0.00127963	0.00426703	0.40744	-2.45435	143.523	352.257	0.00243848	0.0436044	2.36379	2.36379	143.523	60.7176
Il13ra1	3.68101e-07	1.9506e-06	0.291967	-3.42505	227.368	778.745	0.121884	0.180725	0.68877	-1.45186	536.376	778.745	0.000399093	0.0136391	2.35907	2.35907	536.376	227.368
Psmb8	1.68637e-05	5.81335e-05	0.380292	-2.62956	332.403	874.074	0.603012	0.676348	0.890082	-1.12349	777.998	874.074	0.000155095	0.00719754	2.34053	2.34053	777.998	332.403
Plaat3	3.94516e-07	2.07425e-06	0.250663	-3.98943	124.556	496.907	0.0476377	0.0831016	0.584564	-1.71068	290.474	496.907	0.00195459	0.0381982	2.33208	2.33208	290.474	124.556
Trf	2.64124e-14	1.26114e-12	0.225243	-4.43964	1317.11	5847.51	0.000927371	0.00327486	0.523393	-1.91061	3060.55	5847.51	1.66363e-05	0.00146411	2.32368	2.32368	3060.55	1317.11
Il2rg	1.18739e-11	2.36163e-10	0.210269	-4.75582	159.63	759.172	0.00167979	0.00533577	0.488069	-2.04889	370.528	759.172	0.000260156	0.00989549	2.32117	2.32117	370.528	159.63
Gask1b	4.89882e-13	1.506e-11	0.214527	-4.66142	252.541	1177.2	0.000890121	0.00316909	0.494589	-2.02188	582.23	1177.2	9.06425e-05	0.00490161	2.30549	2.30549	582.23	252.541
Cnr2	5.76108e-14	2.4166e-12	0.214758	-4.65641	50.1948	233.727	0.000403308	0.00165402	0.494615	-2.02177	115.605	233.727	5.59108e-05	0.00335115	2.30313	2.30313	115.605	50.1948
Cd40	2.51304e-10	3.39058e-09	0.24996	-4.00065	53.5837	214.37	0.00934099	0.0217381	0.573119	-1.74484	122.859	214.37	0.000172767	0.00765753	2.29285	2.29285	122.859	53.5837
Dock8	1.0444e-12	2.90555e-11	0.151165	-6.61529	170.667	1129.01	5.17766e-05	0.00030618	0.343658	-2.90987	387.995	1129.01	0.00200578	0.0387487	2.2734	2.2734	387.995	170.667
Il16	1.99216e-08	1.51379e-07	0.231625	-4.31731	107.163	462.658	0.012581	0.0277619	0.524611	-1.90618	242.715	462.658	0.00176378	0.0357851	2.26491	2.26491	242.715	107.163
Sgk3	1.44672e-08	1.14185e-07	0.32507	-3.07626	100.565	309.364	0.107315	0.162468	0.730067	-1.36974	225.856	309.364	4.79282e-05	0.00300164	2.24588	2.24588	225.856	100.565
Chst2	7.81961e-16	5.8495e-14	0.144516	-6.91966	130.822	905.245	1.58418e-06	1.59543e-05	0.318625	-3.13849	288.434	905.245	0.00104004	0.0257428	2.20478	2.20478	288.434	130.822
Fzd1	7.31773e-17	6.89044e-15	0.116921	-8.55275	175.284	1499.16	1.10437e-07	1.6727e-06	0.256891	-3.8927	385.122	1499.16	0.00228357	0.0417775	2.19713	2.19713	385.122	175.284
Ecscr	3.15435e-09	3.01871e-08	0.228524	-4.3759	176.348	771.682	0.00491672	0.0128153	0.497955	-2.00821	384.263	771.682	0.00181811	0.0361747	2.179	2.179	384.263	176.348
Entpd5	2.80673e-08	2.03844e-07	0.242827	-4.11816	170.538	702.303	0.0119921	0.0266765	0.52882	-1.891	371.392	702.303	0.00231083	0.0421616	2.17777	2.17777	371.392	170.538
Entpd1	1.76034e-11	3.33375e-10	0.23264	-4.29849	348.008	1495.91	0.00158627	0.00509156	0.505338	-1.97887	755.941	1495.91	0.000354199	0.0122859	2.17219	2.17219	755.941	348.008
Paqr8	1.90945e-17	2.00865e-15	0.13519	-7.39698	96.1661	711.339	1.05097e-07	1.59687e-06	0.289698	-3.45187	206.073	711.339	0.00129633	0.0298377	2.14289	2.14289	206.073	96.1661
Lcp1	2.99545e-21	6.40218e-19	0.300111	-3.3321	1220.88	4068.11	0.000442044	0.00178265	0.640455	-1.56139	2605.44	4068.11	2.60795e-09	2.19475e-06	2.13406	2.13406	2605.44	1220.88
Col14a1	2.34271e-19	3.94307e-17	0.127505	-7.84282	98.4368	772.022	9.04815e-09	1.9308e-07	0.272058	-3.67569	210.035	772.022	0.00100831	0.0252829	2.1337	2.1337	210.035	98.4368
Antxr1	1.9568e-19	3.37799e-17	0.145989	-6.84984	439.766	3012.33	4.0458e-08	7.13046e-07	0.310944	-3.21601	936.667	3012.33	0.00040448	0.0137533	2.12992	2.12992	936.667	439.766
Cdkl2	6.25334e-10	7.45803e-09	0.325999	-3.0675	146.516	449.437	0.0415847	0.074351	0.694133	-1.44065	311.969	449.437	3.25586e-05	0.00233192	2.12925	2.12925	311.969	146.516
Cavin2	3.09237e-11	5.4644e-10	0.207912	-4.80972	2380.59	11450	0.000518639	0.00204016	0.440272	-2.27132	5041.1	11450	0.00151159	0.0324101	2.11759	2.11759	5041.1	2380.59
Parvg	1.50874e-05	5.26846e-05	0.405955	-2.46333	90.9261	223.981	0.45048	0.533062	0.856391	-1.16769	191.815	223.981	0.000352034	0.0122484	2.10957	2.10957	191.815	90.9261
Hck	2.4988e-12	6.17364e-11	0.272271	-3.67282	189.633	696.486	0.00188872	0.00587336	0.564158	-1.77255	392.928	696.486	9.30334e-05	0.00500331	2.07205	2.07205	392.928	189.633
Plekhh1	8.82361e-09	7.4071e-08	0.251115	-3.98223	57.1344	227.522	0.00521793	0.0134622	0.51677	-1.9351	117.577	227.522	0.00287493	0.0479946	2.0579	2.0579	117.577	57.1344
Sema4d	3.63013e-07	1.9244e-06	0.343041	-2.91511	137.334	400.342	0.0926124	0.143865	0.704282	-1.41989	281.954	400.342	0.000648204	0.0190986	2.05306	2.05306	281.954	137.334
Tubb2a	1.4791e-11	2.86151e-10	0.227731	-4.39114	336.735	1478.65	0.00050121	0.00198086	0.467535	-2.13888	691.321	1478.65	0.00105258	0.0259579	2.05301	2.05301	691.321	336.735
Apln	3.45822e-16	2.86486e-14	0.236477	-4.22874	272.598	1152.75	3.51667e-05	0.000219635	0.483469	-2.06839	557.318	1152.75	5.51554e-05	0.00333035	2.04447	2.04447	557.318	272.598
Il1rl2	2.69912e-09	2.64702e-08	0.244853	-4.08408	47.6649	194.668	0.00267118	0.00780544	0.498464	-2.00616	97.0348	194.668	0.00292449	0.0483814	2.03577	2.03577	97.0348	47.6649
Bin2	6.47235e-09	5.66278e-08	0.374166	-2.67261	127.269	340.141	0.102238	0.156098	0.76128	-1.31358	258.943	340.141	2.96184e-05	0.002228	2.0346	2.0346	258.943	127.269
Stk38	9.96403e-12	2.0421e-10	2.71008	2.71008	2632.25	971.282	0.0420333	0.074964	1.34755	1.34755	1308.85	971.282	1.80153e-06	0.000301989	0.497235	-2.01112	1308.85	2632.25
Rbak	2.07808e-07	1.17767e-06	2.39218	2.39218	386.624	161.62	0.382479	0.466113	1.15964	1.15964	187.421	161.62	1.59746e-05	0.00142449	0.484763	-2.06286	187.421	386.624
Ptbp2	8.51649e-14	3.4028e-12	4.54794	4.54794	932.279	204.989	0.000108575	0.000559496	2.19845	2.19845	450.658	204.989	0.000316992	0.0112029	0.483394	-2.06871	450.658	932.279
Cacng7	2.29168e-10	3.12639e-09	4.07731	4.07731	311.099	76.3002	0.00296128	0.0085182	1.94132	1.94132	148.123	76.3002	0.000715267	0.0202759	0.476128	-2.10028	148.123	311.099
Erdr1	7.02564e-06	2.65881e-05	3.01354	3.01354	2414.49	801.212	0.145911	0.209648	1.42943	1.42943	1145.28	801.212	0.00237254	0.0429385	0.474336	-2.10821	1145.28	2414.49
Ankrd16	4.61461e-10	5.78006e-09	2.66293	2.66293	529.446	198.821	0.161769	0.228469	1.24828	1.24828	248.184	198.821	1.35665e-06	0.000244187	0.468762	-2.13328	248.184	529.446
Ltbp1	5.10422e-07	2.59059e-06	2.66405	2.66405	3817.2	1432.86	0.308673	0.392769	1.21989	1.21989	1747.93	1432.86	6.21987e-05	0.00364133	0.457908	-2.18384	1747.93	3817.2
Dtx4	8.80471e-11	1.35306e-09	5.01186	5.01186	2116.59	422.317	0.000878096	0.00313629	2.28742	2.28742	966.014	422.317	0.0015644	0.0330684	0.456401	-2.19106	966.014	2116.59
Ccl11	2.22236e-07	1.251e-06	3.32265	3.32265	146.257	44.0182	0.0773498	0.123743	1.51523	1.51523	66.6979	44.0182	0.000618799	0.0186112	0.456032	-2.19283	66.6979	146.257
Slc25a27	1.71223e-09	1.76668e-08	4.33178	4.33178	281.601	65.008	0.00569851	0.0144611	1.96925	1.96925	128.017	65.008	0.00106305	0.0260884	0.454606	-2.19971	128.017	281.601
Snhg5	3.14813e-18	3.92495e-16	9.27031	9.27031	826.427	89.1477	2.37555e-08	4.46742e-07	4.1822	4.1822	372.834	89.1477	0.00163869	0.0341564	0.451139	-2.21661	372.834	826.427
Pcgf2	3.24982e-07	1.74895e-06	2.67582	2.67582	878.698	328.385	0.417436	0.500778	1.16981	1.16981	384.147	328.385	1.73709e-05	0.00151883	0.437178	-2.2874	384.147	878.698
Cirbp	9.35164e-09	7.77283e-08	2.95524	2.95524	1777.98	601.636	0.195018	0.26674	1.27766	1.27766	768.685	601.636	8.7335e-06	0.000918723	0.432336	-2.31302	768.685	1777.98
Zfp580	8.04504e-10	9.21928e-09	2.67596	2.67596	271.623	101.505	0.394235	0.477891	1.14917	1.14917	116.647	101.505	1.26638e-07	4.37663e-05	0.429443	-2.3286	116.647	271.623
Tgfbr3	2.20369e-07	1.24258e-06	3.01947	3.01947	4596.3	1522.22	0.228851	0.304856	1.29278	1.29278	1967.9	1522.22	6.94555e-05	0.00395697	0.428149	-2.33564	1967.9	4596.3
Deptor	1.715e-06	7.64303e-06	2.09357	2.09357	2702.63	1290.92	0.354387	0.438385	0.86647	-1.15411	1118.54	1290.92	1.14492e-08	7.00744e-06	0.413873	-2.4162	1118.54	2702.63
Zc3h6	6.79378e-07	3.34595e-06	3.0909	3.0909	360.552	116.65	0.282146	0.363808	1.27912	1.27912	149.209	116.65	9.95071e-05	0.00522257	0.413834	-2.41643	149.209	360.552
Ifi207	2.52037e-07	1.39945e-06	4.72433	4.72433	502.058	106.271	0.0378792	0.0687969	1.87247	1.87247	198.989	106.271	0.00203303	0.0390353	0.396346	-2.52305	198.989	502.058
Ppp4r1l-ps	1.10131e-10	1.63858e-09	3.50071	3.50071	165.636	47.3149	0.102164	0.156003	1.38405	1.38405	65.4864	47.3149	1.37125e-06	0.000244187	0.395364	-2.52932	65.4864	165.636
Mid1	5.46676e-06	2.13796e-05	4.05844	4.05844	1262.77	311.147	0.125749	0.185395	1.60378	1.60378	499.01	311.147	0.00256082	0.0448976	0.395171	-2.53055	499.01	1262.77
Arrdc2	4.7679e-08	3.23914e-07	2.1442	2.1442	335.687	156.556	0.239448	0.31675	0.845239	-1.1831	132.327	156.556	4.02486e-11	5.41948e-08	0.394198	-2.53679	132.327	335.687
Gpr135	1.6279e-15	1.09053e-13	10.0029	10.0029	162.275	16.2228	3.09813e-06	2.80729e-05	3.90967	3.90967	63.4257	16.2228	0.000627125	0.0187542	0.390854	-2.5585	63.4257	162.275
Ankrd35	4.08013e-08	2.82716e-07	6.96906	6.96906	199.118	28.5718	0.0211761	0.0425242	2.27536	2.27536	65.011	28.5718	0.00134501	0.030438	0.326494	-3.06284	65.011	199.118
Preb	2.06055e-17	2.13426e-15	5.481	5.481	4821.69	879.711	0.00550908	0.0140639	1.74492	1.74492	1535.03	879.711	1.07757e-08	6.90928e-06	0.318358	-3.14112	1535.03	4821.69
Mt1	7.81725e-59	5.26296e-55	12.7154	12.7154	3741.57	294.255	9.22274e-19	3.02888e-16	4.02744	4.02744	1185.09	294.255	1.53999e-13	5.18399e-10	0.316737	-3.1572	1185.09	3741.57
Ncam1	1.11312e-12	3.06507e-11	8.39985	8.39985	490.326	58.3732	0.00165062	0.005258	2.57515	2.57515	150.32	58.3732	6.51179e-05	0.00379572	0.306572	-3.26188	150.32	490.326
Fkbp5	1.34581e-27	1.20809e-24	17.9337	17.9337	6572.53	366.49	1.67191e-10	6.45052e-09	5.44486	5.44486	1995.49	366.49	6.51342e-06	0.000743248	0.30361	-3.2937	1995.49	6572.53
Prg4	2.30826e-43	1.03602e-39	108.473	108.473	1965.98	18.1242	1.60069e-24	2.39481e-21	32.2034	32.2034	583.661	18.1242	0.00018348	0.00789318	0.296881	-3.36836	583.661	1965.98
Ms4a4a	3.86547e-18	4.73169e-16	17.267	17.267	371.146	21.4945	1.02572e-06	1.09613e-05	5.01723	5.01723	107.843	21.4945	0.000100715	0.00522257	0.290567	-3.44155	107.843	371.146
Apod	2.89734e-09	2.80667e-08	10.2645	10.2645	782.425	76.226	0.0132651	0.0289536	2.64745	2.64745	201.804	76.226	0.000518577	0.0164685	0.257922	-3.87715	201.804	782.425
Mt2	7.45728e-64	1.00412e-59	50.3143	50.3143	3299.94	65.5865	1.02812e-24	1.73046e-21	10.8876	10.8876	714.079	65.5865	1.45237e-11	2.44452e-08	0.216392	-4.62125	714.079	3299.94
Angptl7	5.41055e-25	2.6019e-22	62.5671	62.5671	1712.28	27.3671	3.67235e-08	6.54076e-07	9.11495	9.11495	249.449	27.3671	9.58567e-07	0.000190222	0.145683	-6.86424	249.449	1712.28
Itga10	3.51935e-21	7.23407e-19	32.1032	32.1032	1252.59	39.0176	0.00141018	0.00460988	3.24909	3.24909	126.772	39.0176	2.77809e-10	2.87746e-07	0.101208	-9.88066	126.772	1252.59

## Sheet: 3
WT_Gene symbol	WT_Fold change (Tumor + rTimp2 vs. Tumor + HBSS)	MT2_Gene symbol	MT2_Fold change (Tumor + rTimp2 vs. Tumor + HBSS)
Adamts8	4.20979	Adamts8	5.91358
AI504432	2.72125	AI504432	3.00784		119 Shared DE genes between wt and mT2 tissue
Angptl7	-2.52744	Angptl7	-6.86424
Apod	-2.29758	Apod	-3.87715
Bcl6b	2.67296	Bcl6b	3
C6	3.74354	C6	3.57371
Cacng7	-2.11211	Cacng7	-2.10028
Car8	4.19334	Car8	4.36469
Card11	3.35441	Card11	6.85587
Cavin2	3.16003	Cavin2	2.11759
Ccdc170	4.47175	Ccdc170	4.73921
Ccl22	2.45383	Ccl22	3.01546
Cd2	2.94858	Cd2	6.72869
Cd22	2.32592	Cd22	4.17036
Cd55	4.36534	Cd55	3.7343
Cd74	2.09541	Cd74	4.17466
Cd79b	3.66204	Cd79b	8.99188
Cdkl2	2.21558	Cdkl2	2.12925
Cfap54	5.00068	Cfap54	5.91843
Chpt1	3.45979	Chpt1	2.70514
Chst2	2.18501	Chst2	2.20478
Chst3	4.59171	Chst3	5.57587
Cldn1	4.57183	Cldn1	2.98794
Cnr2	2.09175	Cnr2	2.30313
Col12a1	3.49254	Col12a1	3.47935
Col14a1	2.48956	Col14a1	2.1337
Col4a5	4.16135	Col4a5	4.26863
Colq	5.13413	Colq	7.81681
Cped1	5.36921	Cped1	3.52069
Cyyr1	7.95828	Cyyr1	7.04983
Dhdh	3.84246	Dhdh	3.55047
Dnah11	6.04362	Dnah11	6.19107
Dock4	3.27766	Dock4	2.45843
Dock8	2.37297	Dock8	2.2734
Drc3	3.52698	Drc3	2.97064
Egfl6	2.97497	Egfl6	4.57007
Endod1	2.96996	Endod1	2.94072
Eno4	4.5363	Eno4	4.5153
Enox2	3.37842	Enox2	2.93384
Erdr1	-3.33504	Erdr1	-2.10821
Fcer2a	3.71229	Fcer2a	18.4174
Fcmr	4.75374	Fcmr	18.4183
Fgfr4	5.51335	Fgfr4	6.83335
Fkbp5	-2.56709	Fkbp5	-3.2937
Fzd1	2.62233	Fzd1	2.19713
Gimap8	3.3115	Gimap8	3.1895
Gja5	2.90973	Gja5	4.22455
Glp1r	11.5957	Glp1r	9.76374
Gpr135	-5.47203	Gpr135	-2.5585
Grap2	3.16315	Grap2	5.92058
Gzma	5.70615	Gzma	17.5197
H2-Ob	3.07856	H2-Ob	14.2381
H2-T24	2.73673	H2-T24	3.40844
Hc	3.26184	Hc	4.69742
Hgf	3.27202	Hgf	4.22524
Hhip	3.14866	Hhip	3.66688
Ifi207	-2.49635	Ifi207	-2.52305
Il16	2.10212	Il16	2.26491
Itga1	4.40731	Itga1	4.81021
Itga10	-3.73113	Itga10	-9.88066
Itgal	2.35916	Itgal	3.68197
Klhl13	5.28072	Klhl13	3.64242
Ldlrad1	4.97455	Ldlrad1	4.16269
Lipo3	2.9255	Lipo3	3.07276
Lmo2	2.9334	Lmo2	2.58113
Lrat	5.95786	Lrat	5.51721
Lrp2	2.60624	Lrp2	3.95222
Mfap4	2.20081	Mfap4	3.56897
Mgl2	2.68417	Mgl2	5.82116
Mid1	-4.4634	Mid1	-2.53055
Ms4a4a	-4.30823	Ms4a4a	-3.44155
Mt1	-3.35842	Mt1	-3.1572
Mt2	-4.88761	Mt2	-4.62125
Muc1	2.16895	Muc1	2.97773
Ncald	5.01487	Ncald	4.73225
Ncam1	-3.40317	Ncam1	-3.26188
Ndn	3.25934	Ndn	4.28365
Ndnf	4.6248	Ndnf	5.37597
Nup210	2.68277	Nup210	4.2102
Nxt2	3.49881	Nxt2	2.47495
Olfml3	2.05702	Olfml3	2.49028
Pamr1	5.89493	Pamr1	3.40074
Paqr8	2.41784	Paqr8	2.14289
Pcdh12	2.70352	Pcdh12	3.48728
Pdgfb	2.30963	Pdgfb	2.68443
Pik3r3	2.69418	Pik3r3	2.46324
Plekha6	5.24573	Plekha6	7.15339
Plscr2	3.2495	Plscr2	3.58531
Plxnc1	2.22607	Plxnc1	3.48927
Prg4	-4.70579	Prg4	-3.36836
Prr5l	2.82836	Prr5l	3.66233
Rcan3	2.80807	Rcan3	2.45301
Rnf141	3.4333	Rnf141	2.93188
Scn3b	3.83153	Scn3b	6.40645
Scube2	4.4774	Scube2	11.788
Sema4f	4.40873	Sema4f	4.32459
Septin1	2.36542	Septin1	2.7853
Serpinb9	2.20046	Serpinb9	2.86481
Slc25a27	-2.29219	Slc25a27	-2.19971
Slc7a10	3.96102	Slc7a10	12.0729
Slc7a2	3.84087	Slc7a2	2.73481
Slc9a7	3.41954	Slc9a7	3.96839
Slco4c1	5.94736	Slco4c1	7.86358
Snhg5	-3.02676	Snhg5	-2.21661
Sox7	3.71715	Sox7	4.40581
Spn	2.61864	Spn	2.95507
St6galnac3	3.11694	St6galnac3	3.31962
St8sia4	2.88761	St8sia4	3.64901
Syt15	2.39535	Syt15	3.41824
Tcf7	2.25677	Tcf7	2.57943
Tent5c	4.73178	Tent5c	5.74094
Tgoln2	319.754	Tgoln2	200.965
Tmem47	3.58483	Tmem47	2.87043
Trim34a	2.09946	Trim34a	2.57141
Trpc6	3.88274	Trpc6	4.43834
Ttc21a	5.05541	Ttc21a	8.80686
Tubb2a	2.0087	Tubb2a	2.05301
Vnn1	3.18327	Vnn1	2.93574
Zfp366	5.36354	Zfp366	7.31394

## Sheet: 4
Ingenuity Canonical Pathways	-log(p-value)	Ratio	z-score	Molecules		WT TISSUE IPA PATHWAY ANALYSIS			TOP PATHWAYS
Hepatic Fibrosis / Hepatic Stellate Cell Activation	14.1	0.268	#NUM!	AGTR1,BAMBI,BAX,CCL21,COL12A1,COL13A1,COL16A1,COL18A1,COL23A1,COL27A1,COL3A1,COL4A3,COL4A4,COL4A5,COL4A6,COL5A1,COL5A3,COL7A1,COL8A1,CSF1,ECE1,EDNRA,EDNRB,FGF1,FGFR1,FGFR2,FLT1,FLT4,FN1,HGF,ICAM1,IGF2,IGFBP4,IL18RAP,IL1R1,IL1R2,IL1RL1,KDR,LBP,LEPR,MMP2,MYH10,MYH14,MYH7,MYO5C,PDGFB,PDGFD,SERPINE1,SMAD7,TGFB2,TIMP1,VEGFA		HBSS vs Tumor-Free	rTimp2 vs HBSS		Ingenuity Canonical Pathways	-log(p-value)	z-score
Axonal Guidance Signaling	12.9	0.182	#NUM!	ABLIM1,ABLIM3,ACE,ADAM22,ADAM8,ADAMTS14,ADAMTS4,ADAMTS5,ADAMTS6,ADAMTS7,ADAMTS8,ARHGEF12,ARHGEF15,ARHGEF6,BMP1,BMP4,BMP5,BMP6,CFL1,CXCL12,DPYSL5,EFNA5,EFNB1,EFNB2,EPHA1,EPHA4,EPHA7,EPHB4,FZD1,FZD3,FZD4,FZD7,FZD8,GLI3,GNA14,GNAI1,GNAO1,HHIP,ITGA1,ITGA10,ITGA2,ITGA4,ITGA5,ITGA8,ITGA9,ITGAL,ITGAM,ITGB7,KALRN,MMP14,MMP15,MMP2,MMP28,NRP1,NTN4,PDGFB,PDGFD,PFN1,PIK3R3,PLCB1,PLCB4,PLCE1,PLCL1,PLXNB1,PLXN…		FDR 0.0001	FDR 0.05		Hepatic Fibrosis / Hepatic Stellate Cell Activation	14.1
Pulmonary Fibrosis Idiopathic Signaling Pathway	11.9	0.206	2.462	ACVR2A,AREG,BAX,BIRC5,BMPR2,CAV1,CDH1,COL12A1,COL13A1,COL16A1,COL18A1,COL23A1,COL27A1,COL3A1,COL4A3,COL4A4,COL4A5,COL4A6,COL5A1,COL5A3,COL7A1,COL8A1,CXCL12,EDNRA,EFNB2,EIF4EBP1,EPHB4,FGFR1,FGFR2,FGFR4,FN1,FOXG1,FOXO1,FZD1,FZD3,FZD4,FZD7,FZD8,HES1,IL6ST,ITGA2,JAG1,LATS2,MMP14,MMP15,MMP2,MMP28,NOTCH1,NOTCH3,NOTCH4,NOX4,PDGFB,PDGFD,PIK3R3,PINK1,PLAU,RPS6KA2,SERPINE1,SFTPC,Tcf7,TGFB2,TP53,VIM,WNT10B,…		FC 2	FC 2		Axonal Guidance Signaling	12.9
EIF2 Signaling	11.2	0.229	-4.747	EIF2S2,EIF4A1,FAU,MYC,NOX4,PABPC1,PIK3R3,RPL10A,RPL12,RPL13,RPL13A,RPL14,RPL17,RPL18A,RPL19,RPL21,Rpl22l1,RPL23,RPL24,RPL26,RPL27,RPL27A,RPL28,RPL31,RPL32,Rpl34 (includes others),RPL35,RPL35A,Rpl36,Rpl36a,RPL37,RPL37A,RPL38,RPL39,RPL41,RPS10,RPS11,RPS12,RPS13,RPS15,RPS17,RPS18,RPS2,RPS23,RPS25,RPS26,RPS27A,RPS28,RPS6,RPS8,RPSA,VEGFA		at least 200 counts			Pulmonary Fibrosis Idiopathic Signaling Pathway	11.9	2.462
Molecular Mechanisms of Cancer	10.2	0.176	#NUM!	ACVR2A,ACVRL1,ADCY2,ADCY4,ADCY8,ADCY9,APC2,APH1B,ARHGEF10,ARHGEF12,ARHGEF15,ARHGEF19,ARHGEF3,ARHGEF6,AURKA,BAX,BMP1,BMP4,BMP5,BMP6,BMPR2,BRCA1,CCNE1,CDH1,CDK1,CDK20,CDK4,CDKN2B,CHEK1,CTNND1,E2F1,E2F2,E2F3,E2F8,FOXO1,FZD1,FZD3,FZD4,FZD7,FZD8,GNA14,GNAI1,GNAO1,GUCY1A1,GUCY1B1,HDAC11,HHAT,ITGA1,ITGA10,ITGA2,ITGA4,ITGA5,ITGA8,ITGA9,ITGAL,ITGAM,ITGB7,MAP3K5,MYC,NOTCH1,PIK3R3,PLCB1,PLCB4,PRKAR1B,PRKCH,…					EIF2 Signaling	11.2	-4.747
Osteoarthritis Pathway	9.03	0.208	1.667	ACVRL1,ADAMTS4,ADAMTS5,AGER,ANKH,BMPR2,CREB3L1,DCN,EPAS1,FGFR1,FN1,FZD1,FZD3,FZD4,FZD7,FZD8,GLI3,HES1,HTRA1,IL18RAP,IL1R1,IL1R2,IL1RL1,ITGA1,ITGA10,ITGA2,ITGA4,ITGA5,ITGA8,ITGA9,ITGAL,ITGAM,ITGB7,JAG1,MYBBP1A,NOTCH1,PTCH1,PTGS2,RARRES2,RUNX2,S1PR3,SLC39A8,SMAD7,SMAD9,SOX9,SPP1,Tcf7,VEGFA,WNT3A					Molecular Mechanisms of Cancer	10.2
Kinetochore Metaphase Signaling Pathway	8.53	0.27	-3.4	AURKB,BIRC5,BUB1B,CDC20,CDCA8,CDK1,CENPA,CENPE,CENPH,CENPQ,CENPT,DNALI1,ESPL1,H2AX,INCENP,KIF2C,KNL1,KNTC1,MAD2L1,NDC80,NSL1,NUF2,PLK1,PMF1/PMF1-BGLAP,PPP1R14A,PPP1R14B,PPP1R14C,SPC24,SPC25,ZWILCH					Osteoarthritis Pathway	9.03	1.667
Cell Cycle Control of Chromosomal Replication	8.16	0.357	-4.472	CDC45,CDC6,CDC7,CDK1,CDK20,CDK4,CDT1,DBF4,LIG1,MCM2,MCM3,MCM5,MCM6,MCM7,POLA2,POLE,PRIM1,PRIM2,RPA3,TOP2A					Kinetochore Metaphase Signaling Pathway	8.53	-3.4
Sertoli Cell-Sertoli Cell Junction Signaling	7.6	0.204	#NUM!	CDH1,CGN,CLDN1,CLDN10,CLDN18,CLDN3,CLDN5,CLDN7,EPN3,F11R,GUCY1A1,GUCY1A2,GUCY1B1,IGSF5,ITGA1,ITGA10,ITGA2,ITGA4,ITGA5,ITGA8,ITGA9,ITGAL,ITGAM,ITGB7,JAM2,JUP,MAP3K12,MAP3K5,OCLN,PLS1,PRKAR1B,PRKG2,SPTAN1,SPTBN1,TJP1,TJP2,TJP3,TUBB,TUBB2A,TUBB3,TUBB4A,TUBB6					Cell Cycle Control of Chromosomal Replication	8.16	-4.472
Cardiac Hypertrophy Signaling (Enhanced)	7.13	0.149	5.417	ACE,ACVR2A,ADCY2,ADCY4,ADCY8,ADCY9,ADRA1A,ADRB1,AGTR1,AKAP13,ATP2A3,BMPR2,CACNA1D,CACNG7,DIAPH3,EDNRA,EDNRB,EIF4EBP1,FGF1,FGFR1,FGFR2,FGFR4,FZD1,FZD3,FZD4,FZD7,FZD8,GNA14,GNAI1,GUCY1A1,GUCY1B1,HDAC11,IFNLR1,IL17RE,IL18R1,IL18RAP,IL1R1,IL1R2,IL1RL1,IL6ST,ITGA1,ITGA10,ITGA2,ITGA4,ITGA5,ITGA8,ITGA9,ITGAL,ITGAM,ITGB7,ITPR1,ITPR2,MAP3K12,MAP3K5,MYC,NPR1,PDE3A,PDE5A,PDE7B,PDE8A,PDE8B,PDE9A,PIK3R3,PLCB1…					Sertoli Cell-Sertoli Cell Junction Signaling	7.6
Factors Promoting Cardiogenesis in Vertebrates	6.71	0.216	4.747	ACVR2A,ACVRL1,APC2,BMP1,BMP4,BMP5,BMP6,BMPR2,CREB3L1,FZD1,FZD3,FZD4,FZD7,FZD8,GJA5,MYC,MYH7,NOX4,PLCB1,PLCB4,PLCE1,PLCL1,PRKCH,PRKCZ,PRKD1,SMAD9,TBX5,Tcf7,TGFB2,WNT10B,WNT2,WNT3A,WNT7A					Cardiac Hypertrophy Signaling (Enhanced)	7.13	5.417
Basal Cell Carcinoma Signaling	6.12	0.278	3.317	APC2,BMP1,BMP4,BMP5,BMP6,FZD1,FZD3,FZD4,FZD7,FZD8,GLI3,HHIP,PTCH1,SHH,Tcf7,TP53,WNT10B,WNT2,WNT3A,WNT7A
Hepatic Fibrosis Signaling Pathway	5.96	0.151	1.571	ACVR2A,AGTR1,APC2,BAMBI,BMPR2,CACNA1D,CACNG7,COL18A1,COL3A1,COL5A3,CREB3L1,EDNRA,FGFR1,FLT1,FLT4,FOXO1,FZD1,FZD3,FZD4,FZD7,FZD8,GLI3,GNAI1,ICAM1,IL18RAP,IL1R1,IL1R2,IL1RL1,ITGA1,ITGA10,ITGA2,ITGA4,ITGA5,ITGA8,ITGA9,ITGAL,ITGAM,ITGB7,KDR,LEPR,MYC,MYLK,NOX4,PDGFB,PDGFD,PIK3R3,PRKAR1B,PRKCH,PRKCZ,PRKD1,PTCH1,RHOJ,SERPINE1,SHH,SMAD7,SPP1,Tcf7,TGFB2,TIMP1,VEGFA,WNT10B,WNT2,WNT3A,WNT7A
Regulation Of The Epithelial Mesenchymal Transition In Development Pathway	5.9	0.253	2.236	APH1B,AXIN2,BRCA1,CDH1,FZD1,FZD3,FZD4,FZD7,FZD8,GLI3,JAG1,NOTCH1,PTCH1,PYGO1,S100A4,SHH,Tcf7,TWIST1,WNT10B,WNT2,WNT3A,WNT7A
Human Embryonic Stem Cell Pluripotency	5.64	0.184	4.439	ACVR2A,ACVRL1,APC2,BMP1,BMP4,BMP5,BMP6,BMPR2,FGFR1,FGFR2,FGFR4,FOXO1,FZD1,FZD3,FZD4,FZD7,FZD8,ID4,INHBA,KLF2,LIFR,MYC,PDGFB,PDGFD,PIK3R3,PRKCH,PRKCZ,PRKD1,SMAD7,SMAD9,TBX3,TFCP2L1,TGFB2,WNT10B,WNT2,WNT3A,WNT7A
Myelination Signaling Pathway	5.6	0.159	2.774	ACVR2A,ACVRL1,ADAM22,APH1B,ARHGAP5,ARHGAP8/PRR5-ARHGAP8,BMP1,BMP4,BMP5,BMP6,BMPR2,CREB3L1,DLC1,EIF4EBP1,ERBB3,FGFR1,FGFR2,FGFR4,FZD1,FZD3,FZD4,FZD7,FZD8,GLI3,HDAC11,ID4,ITGA2,ITGB7,LAMA2,LAMA3,LAMA4,LAMB3,LAMC2,LAMC3,MTHFD2,MYRF,NDRG1,NOTCH1,PDGFB,PDGFD,PIK3R3,PRKAR1B,SCD,SHH,SLC16A1,SLC2A1,SMAD7,SMAD9,WNT10B,WNT2,WNT3A,WNT7A
Agranulocyte Adhesion and Diapedesis	5.59	0.181	#NUM!	ACKR4,C5,Ccl2,CCL21,CCL22,Ccl7,CDH5,CLDN1,CLDN10,CLDN18,CLDN3,CLDN5,CLDN7,CX3CL1,CXCL12,CXCL14,Cxcl15,CXCL2,FN1,GNAI1,ICAM1,ICAM2,IL1R1,ITGA4,ITGA5,ITGB7,MMP14,MMP15,MMP2,MMP28,MYH10,MYH14,MYH7,MYO5C,PECAM1,PF4,Podxl,PODXL2
GP6 Signaling Pathway	5.49	0.213	2.353	COL12A1,COL13A1,COL16A1,COL18A1,COL23A1,COL27A1,COL3A1,COL4A3,COL4A4,COL4A5,COL4A6,COL5A1,COL5A3,COL7A1,COL8A1,GRAP2,ITPR1,LAMA2,LAMA3,LAMA4,LAMB3,LAMC2,LAMC3,PIK3R3,PRKCH,PRKCZ,PRKD1
Gap Junction Signaling	5.38	0.182	#NUM!	ADCY2,ADCY4,ADCY8,ADCY9,ADRB1,CAV1,GJA1,GJA4,GJA5,GNAI1,GRIA1,GRIA3,GUCY1A1,GUCY1A2,GUCY1B1,ITPR1,ITPR2,NPR1,NPR2,PIK3R3,PLCB1,PLCB4,PLCE1,PLCL1,PRKAR1B,PRKCH,PRKCZ,PRKD1,PRKG2,TJP1,TJP2,TUBB,TUBB2A,TUBB3,TUBB4A,TUBB6
Regulation of eIF4 and p70S6K Signaling	5.01	0.182	0.816	EIF2S2,EIF4A1,EIF4EBP1,FAU,ITGA1,ITGA10,ITGA2,ITGA4,ITGA5,ITGA8,ITGA9,ITGAL,ITGAM,ITGB7,PABPC1,PIK3R3,PRKCZ,RPS10,RPS11,RPS12,RPS13,RPS15,RPS17,RPS18,RPS2,RPS23,RPS25,RPS26,RPS27A,RPS28,RPS6,RPS8,RPSA
Pulmonary Healing Signaling Pathway	4.92	0.176	3.55	BMP4,BMPR2,CDH1,CFL1,CXCL12,FGFR1,FGFR2,FOXM1,FZD1,FZD3,FZD4,FZD7,FZD8,JAG1,KDR,MMP14,MMP15,MMP2,MMP28,MYC,NOTCH1,NOTCH3,NOTCH4,PECAM1,PRKCH,PRKCZ,PRKD1,SMAD9,Tcf7,TGFB2,VEGFA,WNT10B,WNT2,WNT3A,WNT7A
Granulocyte Adhesion and Diapedesis	4.61	0.175	#NUM!	ACKR4,C5,Ccl2,CCL21,CCL22,Ccl7,CDH5,CLDN1,CLDN10,CLDN18,CLDN3,CLDN5,CLDN7,CX3CL1,CXCL12,CXCL14,Cxcl15,CXCL2,GNAI1,ICAM1,ICAM2,IL18RAP,IL1R1,IL1R2,IL1RL1,ITGA4,ITGAM,MMP14,MMP15,MMP2,MMP28,PECAM1,PF4
GPCR-Mediated Integration of Enteroendocrine Signaling Exemplified by an L Cell	4.61	0.24	0.5	ADCY2,ADCY4,ADCY8,ADCY9,ADRB1,CCKAR,GLP1R,GNA14,GNAI1,GUCY1A1,GUCY1B1,ITPR1,ITPR2,PLCB1,PLCB4,PLCE1,PLCL1,PRKAR1B
Cellular Effects of Sildenafil (Viagra)	4.54	0.187	#NUM!	ADCY2,ADCY4,ADCY8,ADCY9,CACNA1D,CACNG7,GUCY1A1,GUCY1A2,GUCY1B1,ITPR1,ITPR2,KCNN4,MYH10,MYH14,MYH7,MYLK,MYO5C,NPR1,NPR2,PDE3A,PDE5A,PLCB1,PLCB4,PLCE1,PLCL1,PRKAR1B,PRKG2,SLC4A5
Semaphorin Neuronal Repulsive Signaling Pathway	4.54	0.187	0.408	ARHGEF12,CFL1,CRMP1,DPYSL3,DPYSL5,GUCY1A1,GUCY1A2,GUCY1B1,ITGA1,ITGA10,ITGA2,ITGA4,ITGA5,ITGA8,ITGA9,ITGAL,ITGAM,ITGB7,MAPT,NRP1,PIK3R3,PLXNB1,PRKAR1B,PRKG2,SEMA3E,SEMA6A,TP53,VCAN
Chronic Myeloid Leukemia Signaling	4.45	0.155	1.677	ABCB1,AURKA,AURKB,BIRC5,CDK4,CEBPA,E2F1,E2F2,E2F3,E2F8,FOXM1,FZD1,FZD3,FZD4,FZD7,FZD8,GLI3,HDAC11,HES1,MYC,NOTCH1,NOTCH3,NOTCH4,NUMB,PIK3R3,PLCB1,PLCB4,PLCE1,PLCL1,PLK1,PTCH1,RCC1,SHH,SPP1,Tcf7,TGFB2,TNFSF10,TP53,TRIB2,WNT10B,WNT2,WNT3A,WNT7A
Role of Osteoblasts, Osteoclasts and Chondrocytes in Rheumatoid Arthritis	4.36	0.162	#NUM!	ACVR2A,ACVRL1,ADAMTS4,ADAMTS5,APC2,BMP1,BMP4,BMP5,BMP6,BMPR2,CSF1,DKK2,DKK3,FOXO1,FZD1,FZD3,FZD4,FZD7,FZD8,GSN,IL18R1,IL18RAP,IL1R1,IL1R2,IL1RL1,ITGA5,MAP3K5,MMP14,PIK3R3,RUNX2,SMAD9,SPP1,Tcf7,WNT10B,WNT2,WNT3A,WNT7A
Coronavirus Pathogenesis Pathway	4.3	0.167	3.43	ACE,AGTR1,AR,BAX,CCNE1,CDK4,E2F1,E2F2,E2F3,E2F8,FAU,HDAC11,NPM1,PTGS2,RPS10,RPS11,RPS12,RPS13,RPS15,RPS17,RPS18,RPS2,RPS23,RPS25,RPS26,RPS27A,RPS28,RPS6,RPS8,RPSA,SERPINE1,TLR3,TMPRSS2,TP53
Glioblastoma Multiforme Signaling	4.29	0.175	3.962	APC2,CCNE1,CDK4,E2F1,E2F2,E2F3,E2F8,FOXO1,FZD1,FZD3,FZD4,FZD7,FZD8,IGF2,ITPR1,ITPR2,MYC,PDGFB,PDGFD,PIK3R3,PLCB1,PLCB4,PLCE1,PLCL1,RHOJ,TP53,WNT10B,WNT2,WNT3A,WNT7A
WNT/β-catenin Signaling	4.14	0.172	0.577	ACVR2A,APC2,AXIN2,BMPR2,CDH1,CDH5,DKK2,DKK3,FZD1,FZD3,FZD4,FZD7,FZD8,GJA1,GNAO1,MYC,RARB,RPS27A,SOX11,SOX17,SOX18,SOX7,SOX9,Tcf7,TGFB2,TP53,WNT10B,WNT2,WNT3A,WNT7A
Nitric Oxide Signaling in the Cardiovascular System	4.03	0.192	2.683	ADRB1,ATP2A3,CACNA1D,CACNG7,CAV1,FLT1,FLT4,GUCY1A1,GUCY1A2,GUCY1B1,ITPR1,ITPR2,KDR,NPR1,NPR2,PDE5A,PIK3R3,PRKAR1B,PRKCH,PRKCZ,PRKD1,PRKG2,VEGFA
Endothelin-1 Signaling	4	0.165	0.928	ADCY2,ADCY4,ADCY8,ADCY9,ECE1,EDNRA,EDNRB,GNA14,GNAI1,GNAO1,GUCY1A1,GUCY1A2,GUCY1B1,HMOX1,ITPR1,ITPR2,MAPK6,MYC,NPR1,NPR2,PIK3R3,PLA2G7,PLA2R1,PLCB1,PLCB4,PLCE1,PLCL1,PRKCH,PRKCZ,PRKD1,PTGS2,SHE
[truncated: 548 more rows]

## Sheet: 5
Upstream Regulator	Expr Fold Change	Molecule Type	Predicted Activation State	Activation z-score	Flags	p-value of overlap	Target Molecules in Dataset	Mechanistic Network		WT TISSUE IPA UPSTREAM ANALYSIS			TOP UPSTREAM REGULATORS
[truncated: 3,344 more rows]

[truncated: 2 more sheets: 6, 7]
